# Supplementary material for: NDRG1 is induced by antigen-receptor signaling but dispensable for B and T cell self-tolerance
Source: Commun Biol. 2022 Nov 10;5:1216. doi: 10.1038/s42003-022-04118-w (PMC9649591; doi:10.1038/s42003-022-04118-w)
Supplement: Supplementary file 3 — Supplementary Data [file 42003_2022_4118_MOESM3_ESM.csv]

Ensemble_id	baseMean	log2FoldChange	lfcSE	pvalue	padj	mgi_symbol
ENSMUSG00000098174	12.81904049	8.343349762	2.829947895	1.15E-08	1.91E-07	Gm8183
ENSMUSG00000026841	10.01009913	7.795853855	2.685610542	5.56E-08	8.35E-07	Fibcd1
ENSMUSG00000005125	481.377316	7.378486079	0.316064789	4.53E-120	7.41E-117	Ndrg1
ENSMUSG00000032135	26.86928326	7.333454677	1.30794554	5.81E-10	1.14E-08	Mcam
ENSMUSG00000025854	67.21290422	6.966484795	0.735967961	3.78E-21	2.02E-19	Fam20c
ENSMUSG00000086145	6.59378537	6.815138925	2.629176801	3.47E-06	3.92E-05	Gm15479
ENSMUSG00000029275	98.96930459	6.649685262	0.565391529	4.14E-32	4.58E-30	Gfi1
ENSMUSG00000004098	5.470582931	6.630716936	2.772684273	1.67E-05	0.000162658	Col5a3
ENSMUSG00000031274	150.9011045	6.486985283	0.703623387	1.71E-21	9.45E-20	Col4a5
ENSMUSG00000038132	5.466487219	6.419638919	2.63851911	1.54E-05	0.000151532	Rbm24
ENSMUSG00000030134	24.3521698	6.352113207	1.022232515	1.78E-10	3.72E-09	Rasgef1a
ENSMUSG00000051079	136.542136	6.321500603	0.644854615	6.10E-24	4.04E-22	Rgs13
ENSMUSG00000026167	35.20972365	6.086398333	0.804791829	3.54E-14	1.08E-12	Wnt10a
ENSMUSG00000031788	127.3314264	5.880474579	0.39077798	2.36E-51	5.30E-49	Kifc3
ENSMUSG00000000317	44.56918728	5.862285656	0.665663123	1.19E-18	5.40E-17	Bcl6b
ENSMUSG00000053310	134.1998262	5.742925998	0.361486639	3.14E-57	9.34E-55	Nrgn
ENSMUSG00000091800	4.746395748	5.680241192	2.663538081	0.000155526	0.001214766	Igkv1-115
ENSMUSG00000051228	48.8313697	5.545366218	0.581437205	4.98E-22	2.87E-20	Nyx
ENSMUSG00000000982	3.513854121	5.536387247	2.851697209	0.00036721	0.002625924	Ccl3
ENSMUSG00000042453	7.029683884	5.498826087	2.421946682	5.97E-05	0.000515548	Reln
ENSMUSG00000040405	86.60764856	5.482577029	0.735993564	2.59E-15	8.86E-14	Havcr1
ENSMUSG00000094626	8.430976909	5.461156278	1.436804096	8.98E-06	9.29E-05	Cecr6
ENSMUSG00000016239	8.813796812	5.394740743	1.47767906	1.05E-05	0.000107518	Lonrf3
ENSMUSG00000042793	3.518221049	5.368010903	2.741773654	0.000346191	0.002495716	Lgr6
ENSMUSG00000037347	77.8855796	5.359578859	1.240960131	1.38E-06	1.68E-05	Chst7
ENSMUSG00000019982	614.4163823	5.225872098	0.342059605	3.88E-54	9.35E-52	Myb
ENSMUSG00000029304	3.317775554	5.167693186	2.777347867	0.000543947	0.003701418	Spp1
ENSMUSG00000037868	378.489926	5.099157993	0.229794449	5.97E-112	8.15E-109	Egr2
ENSMUSG00000028341	66.99162279	4.97620957	0.432984379	7.94E-31	8.03E-29	Nr4a3
ENSMUSG00000053025	26.51582352	4.967585884	0.712062323	2.99E-13	8.45E-12	Sv2b
ENSMUSG00000053963	66.85181651	4.956668	0.478675465	5.38E-26	4.06E-24	6330403A02Rik
ENSMUSG00000026700	10.97453192	4.951790693	1.135647106	2.28E-06	2.66E-05	Tnfsf4
ENSMUSG00000037907	20.03070694	4.890756179	0.815707725	6.06E-10	1.19E-08	Ankrd13b
ENSMUSG00000044162	9.597173793	4.861818796	1.4140313	4.13E-05	0.000372461	Tnip3
ENSMUSG00000055170	6.193634761	4.851068246	1.520075649	8.91E-05	0.000740362	Ifng
ENSMUSG00000019256	328.8000017	4.82015075	0.247331799	7.59E-85	4.97E-82	Ahr
ENSMUSG00000098052	2.968460345	4.77993321	2.828494393	0.001029229	0.006392771	Gm5300
ENSMUSG00000027533	24.0323188	4.761761673	0.777579229	7.97E-11	1.75E-09	Fabp5
ENSMUSG00000104210	19.08446657	4.692634255	0.774100664	1.89E-10	3.93E-09	RP23-453G13.1
ENSMUSG00000058975	13.45737952	4.564595396	1.045434289	2.49E-06	2.89E-05	Kcnc1
ENSMUSG00000040856	5.280481622	4.549654016	1.606872018	0.000273943	0.002020222	Dlk1
ENSMUSG00000090030	5.226254049	4.539986402	1.606367668	0.000281692	0.002068985	A430072P03Rik
ENSMUSG00000076540	6.371748975	4.495899601	1.476447461	0.000155857	0.00121677	Igkv4-80
ENSMUSG00000018930	10.65906297	4.468221321	1.001986805	1.31E-06	1.59E-05	Ccl4
ENSMUSG00000020473	2.690370074	4.458491704	3.070714789	0.00205806	0.01167612	Aebp1
ENSMUSG00000033730	948.2316934	4.454395519	0.147106449	5.35E-202	2.92E-198	Egr3
ENSMUSG00000028278	53.71838287	4.447604652	0.462368676	2.43E-22	1.44E-20	Rragd
ENSMUSG00000022114	11.76399274	4.44233686	0.988899657	7.71E-07	9.87E-06	Spry2
ENSMUSG00000038540	15.31273336	4.426976018	0.857341952	4.40E-08	6.73E-07	Tmc3
ENSMUSG00000037996	2.658951989	4.413896798	3.092256671	0.002182044	0.012264822	Slc24a2
ENSMUSG00000029919	257.052862	4.411546625	0.241666855	1.68E-75	8.89E-73	Hpgds
ENSMUSG00000009246	16.6413988	4.399203571	0.871728769	5.08E-08	7.67E-07	Trpm5
ENSMUSG00000019944	80.34628708	4.368777668	0.828580764	9.43E-08	1.38E-06	Rhobtb1
ENSMUSG00000020592	133.9957672	4.34669609	0.281746967	2.55E-54	6.24E-52	Sdc1
ENSMUSG00000040265	11.21548751	4.338310691	0.987539	1.80E-06	2.13E-05	Dnm3
ENSMUSG00000039395	240.292751	4.32697424	0.199836803	4.70E-105	4.53E-102	Mreg
ENSMUSG00000023034	651.0974585	4.308882466	0.15436433	6.90E-174	2.26E-170	Nr4a1
ENSMUSG00000026358	26.35800555	4.273913095	0.636661073	7.31E-13	2.03E-11	Rgs1
ENSMUSG00000001444	75.0356809	4.207491383	0.374003468	1.27E-30	1.26E-28	Tbx21
ENSMUSG00000028766	17.7304299	4.162846396	1.303564572	0.000134702	0.001066354	Alpl
ENSMUSG00000030852	27.21281075	4.161882594	0.57219063	3.25E-14	9.99E-13	Tacc2
ENSMUSG00000028469	112.1550415	4.11929853	0.359171563	3.48E-31	3.59E-29	Npr2
ENSMUSG00000021678	23.87871736	4.086696068	0.643925722	8.47E-12	2.06E-10	F2rl1
ENSMUSG00000070880	228.5869969	4.08645301	0.220008402	1.63E-78	9.21E-76	Gad1
ENSMUSG00000032360	12.44298943	4.080796529	0.896860408	7.76E-07	9.93E-06	Hcrtr2
ENSMUSG00000024109	15.84855707	4.041906183	0.81485646	9.46E-08	1.38E-06	Nrxn1
ENSMUSG00000031785	37.01761773	3.985687011	0.488809585	3.85E-17	1.53E-15	Gpr56
ENSMUSG00000036040	4.136410849	3.843043716	1.665630599	0.001122389	0.006898164	Adamtsl2
ENSMUSG00000022468	115.4550655	3.826733251	0.690627502	9.53E-10	1.82E-08	Endou
ENSMUSG00000026482	941.8829539	3.825494524	0.106647107	6.82E-283	1.12E-278	Rgl1
ENSMUSG00000039063	42.56958467	3.820714738	0.557220961	1.63E-12	4.34E-11	Echdc3
ENSMUSG00000000409	573.1566528	3.790010915	0.151411714	6.56E-141	1.34E-137	Lck
ENSMUSG00000002602	73.82264891	3.768288631	0.342964687	4.73E-29	4.23E-27	Axl
ENSMUSG00000025038	10.62071961	3.726489245	0.961307843	1.00E-05	0.000102918	Efhc2
ENSMUSG00000032818	64.24170328	3.704589131	0.38954933	1.37E-22	8.33E-21	Loxhd1
ENSMUSG00000076614	67.69529247	3.697958007	0.391864101	4.48E-22	2.60E-20	Ighg1
ENSMUSG00000026826	3.881399062	3.695684837	1.710622381	0.00150309	0.008868555	Nr4a2
ENSMUSG00000040133	8.626959391	3.65786826	1.026076689	2.93E-05	0.000272076	Gpr176
ENSMUSG00000024985	24.78796761	3.651801586	0.565871498	6.74E-12	1.67E-10	Tcf7l2
ENSMUSG00000067577	19.28532122	3.637995414	0.646235869	1.56E-09	2.90E-08	A430093F15Rik
ENSMUSG00000096847	45.33992814	3.596656689	0.636916266	3.08E-09	5.56E-08	Tmem151b
ENSMUSG00000038151	197.5597936	3.588660277	0.309471012	1.19E-31	1.28E-29	Prdm1
ENSMUSG00000040209	37.69699798	3.56866285	0.434732672	2.11E-17	8.54E-16	Zfp704
ENSMUSG00000022895	434.7330628	3.531849836	0.162218146	7.90E-106	8.09E-103	Ets2
ENSMUSG00000084816	13.19126757	3.508262199	0.868189257	2.42E-06	2.82E-05	Gm11463
ENSMUSG00000003545	130.6344815	3.467793376	0.262015572	4.31E-41	6.42E-39	Fosb
ENSMUSG00000031933	27.37504928	3.465923259	0.525551484	2.27E-12	5.86E-11	Folr4
ENSMUSG00000026072	5.77870187	3.440376749	1.548201305	0.001597057	0.009358923	Il1r1
ENSMUSG00000034171	250.9405785	3.391384898	0.209335629	3.01E-60	1.07E-57	Faah
ENSMUSG00000066607	14.25847575	3.38936393	1.383985661	0.001145139	0.007022175	6030419C18Rik
ENSMUSG00000090223	16.5125169	3.367317188	0.640190078	1.02E-08	1.72E-07	Pcp4
ENSMUSG00000025351	7.748066271	3.320784457	1.08483919	0.000243089	0.001813405	Cd63
ENSMUSG00000025433	455.3265488	3.275082383	0.183378476	1.09E-72	5.60E-70	Crisp3
ENSMUSG00000061462	33.88497742	3.274140703	0.616995195	1.67E-08	2.73E-07	Obscn
ENSMUSG00000038776	1686.840592	3.270403006	0.093787644	4.63E-268	3.79E-264	Ephx1
ENSMUSG00000094335	38.72589302	3.24898361	1.581466837	0.001235848	0.007476512	Igkv1-117
ENSMUSG00000099746	11.55860026	3.237504191	0.846602293	7.44E-06	7.83E-05	Ppnr
ENSMUSG00000027985	198.113067	3.224532711	0.426731669	1.49E-15	5.17E-14	Lef1
ENSMUSG00000026360	819.0487945	3.214638182	0.118760904	2.35E-162	6.42E-159	Rgs2
ENSMUSG00000018509	23.07333795	3.197038215	0.539868463	2.95E-10	5.97E-09	Cenpv
ENSMUSG00000037994	7.753984358	3.148280093	0.995988486	0.000104234	0.000850675	Slc9b2
ENSMUSG00000035355	67.86880687	3.133323606	0.327278076	4.84E-23	3.05E-21	Kcnh4
ENSMUSG00000101389	31.62577788	3.131218366	0.508387987	7.85E-11	1.72E-09	Ms4a4a
ENSMUSG00000025402	769.8013425	3.120179998	0.116395754	1.21E-159	2.84E-156	Nab2
ENSMUSG00000035342	39.48407957	3.098598939	0.421358365	1.53E-14	4.85E-13	Lzts2
ENSMUSG00000043079	10.41878853	3.090064335	1.039813296	0.000343244	0.002477737	Synpo
ENSMUSG00000026070	33.16918315	3.084560164	0.512677441	8.65E-11	1.88E-09	Il18r1
ENSMUSG00000103233	34.9070046	3.045205596	0.441053431	4.12E-13	1.15E-11	RP23-412L18.4
ENSMUSG00000086306	3.743949076	3.015296486	1.903615164	0.004267431	0.021904183	Gm11754
ENSMUSG00000027035	360.9032967	3.000721968	0.157770644	3.44E-82	2.01E-79	Cers6
ENSMUSG00000051000	28.78990314	2.998431378	0.591764935	4.55E-08	6.93E-07	Fam160a1
ENSMUSG00000004267	16.50478673	2.978890403	0.642816048	2.98E-07	4.03E-06	Eno2
ENSMUSG00000051339	85.48691573	2.978545728	0.307223951	1.39E-23	9.05E-22	2900026A02Rik
ENSMUSG00000086621	7.480280368	2.966906523	1.2121245	0.000530958	0.003623564	Gm13348
ENSMUSG00000009092	155.9934022	2.931895405	0.273485878	5.77E-28	4.82E-26	Derl3
ENSMUSG00000076431	333.6759715	2.915003731	0.168754098	2.66E-68	1.24E-65	Sox4
ENSMUSG00000059810	717.1575048	2.897824746	0.140115076	8.40E-96	6.55E-93	Rgs3
ENSMUSG00000098204	23.29128504	2.866245769	2.316390421	0.003381552	0.017895455	Gm26984
ENSMUSG00000029530	29.10007279	2.854240806	0.478840178	1.17E-10	2.49E-09	Ccr9
ENSMUSG00000020092	5.344539687	2.825966407	1.277681462	0.001361393	0.008129148	Pald1
ENSMUSG00000092353	3.08618319	2.824747586	2.307323663	0.005905439	0.028770134	Gm20539
ENSMUSG00000049532	10.99412752	2.814962201	0.844848663	5.11E-05	0.000449568	Sall2
ENSMUSG00000022500	389.4905642	2.80644028	0.17153472	1.86E-61	6.94E-59	Litaf
ENSMUSG00000089672	111.9058735	2.789898016	0.33903391	2.13E-17	8.60E-16	Gp49a
ENSMUSG00000024112	333.228662	2.782794618	0.163628327	5.15E-66	2.16E-63	Cacna1h
ENSMUSG00000100150	82.31154001	2.75465525	0.267288408	4.68E-26	3.57E-24	Gm19585
ENSMUSG00000049577	324.489607	2.73060434	0.191859558	1.10E-47	2.17E-45	Zfpm1
ENSMUSG00000030103	495.947422	2.726708952	0.159406198	1.25E-66	5.41E-64	Bhlhe40
ENSMUSG00000021057	192.5404576	2.719540791	0.221272322	7.12E-36	8.70E-34	Akap5
ENSMUSG00000085024	5.420005141	2.685145317	1.419891978	0.003170986	0.016939779	C230035I16Rik
ENSMUSG00000067931	240.3838561	2.684039712	0.181076221	1.20E-50	2.58E-48	Zfp948
ENSMUSG00000014773	58.24630941	2.678192989	0.325385814	8.90E-18	3.74E-16	Dll1
ENSMUSG00000045838	6.604302522	2.677591915	1.227662555	0.001007846	0.006290972	A430105I19Rik
ENSMUSG00000035095	998.1327382	2.67441869	0.108243281	1.36E-135	2.47E-132	Fam167a
ENSMUSG00000030553	23.11654404	2.660705424	0.517266499	1.74E-08	2.83E-07	Pgpep1l
ENSMUSG00000104262	25.85956539	2.646686801	0.558352688	1.17E-07	1.69E-06	RP23-412L18.2
ENSMUSG00000021701	181.1903491	2.64058315	0.183486622	2.48E-48	5.14E-46	Plk2
ENSMUSG00000025754	8.241373542	2.635839095	1.062814648	0.000795739	0.005135305	Agbl1
ENSMUSG00000059674	96.38781676	2.629906871	0.263215848	1.19E-24	8.39E-23	Cdh24
ENSMUSG00000030268	23.28388359	2.629617274	0.562815511	2.44E-07	3.35E-06	Bcat1
ENSMUSG00000019891	51.27715028	2.629222376	0.420065176	1.24E-11	2.97E-10	Dcbld1
ENSMUSG00000023968	126.4277979	2.625303906	0.222069923	3.13E-33	3.61E-31	Crip3
ENSMUSG00000102662	50.48749267	2.623129664	0.349492886	2.39E-15	8.18E-14	RP23-412L18.1
ENSMUSG00000030124	5.938172732	2.608996391	1.247542416	0.001822294	0.010498543	Lag3
ENSMUSG00000021719	24.22503606	2.605130446	0.486588079	6.53E-09	1.13E-07	Rgs7bp
ENSMUSG00000025936	14.06483662	2.575166793	1.009847951	0.001022233	0.006365339	Gm4956
ENSMUSG00000071636	9.007749787	2.567171407	0.930879283	0.00026846	0.001984257	Rimbp3
ENSMUSG00000037465	239.3575035	2.554029528	0.181654413	3.14E-46	5.84E-44	Klf10
ENSMUSG00000067586	2178.580131	2.549033261	0.244582305	8.80E-27	7.03E-25	S1pr3
ENSMUSG00000018428	33.39801996	2.516936258	0.480407999	8.75E-09	1.49E-07	Akap1
ENSMUSG00000006575	12.91888944	2.512593013	0.763239425	6.42E-05	0.000549035	Rundc3a
ENSMUSG00000042476	239.9761508	2.504846236	0.388055424	5.76E-12	1.43E-10	Abcb4
ENSMUSG00000027200	16.6686158	2.502824096	0.66888778	1.18E-05	0.00011938	Sema6d
ENSMUSG00000031714	6.40322763	2.491254186	1.363558669	0.001944842	0.011099151	Gab1
ENSMUSG00000044468	126.4452183	2.489846036	0.263675057	3.17E-22	1.85E-20	Fam46c
ENSMUSG00000027562	29.12017927	2.489469963	0.466909132	6.16E-09	1.07E-07	Car2
ENSMUSG00000022469	122.6213166	2.488422271	0.258310566	2.19E-23	1.41E-21	Rapgef3
ENSMUSG00000073940	18.6685403	2.487688012	0.586726797	1.34E-06	1.64E-05	Hbb-bt
ENSMUSG00000030257	1058.90973	2.476525319	0.192427177	3.93E-39	5.32E-37	Srgap3
ENSMUSG00000005533	26.31145775	2.466710346	0.476992637	1.45E-08	2.38E-07	Igf1r
ENSMUSG00000076823	5.424834838	2.459194813	2.886894169	0.004773338	0.024048753	Trav13n-4
ENSMUSG00000045103	129.5256188	2.450622361	0.282927416	4.08E-19	1.93E-17	Dmd
ENSMUSG00000038418	511.3410896	2.441853534	0.351021228	1.74E-13	5.02E-12	Egr1
ENSMUSG00000038738	657.0262069	2.430063267	0.110859647	5.50E-108	6.43E-105	Shank1
ENSMUSG00000103546	15.04186875	2.417250286	0.645801887	1.14E-05	0.000115819	RP23-412L18.5
ENSMUSG00000103747	15.59059257	2.414624442	0.645200544	9.01E-06	9.32E-05	RP23-412L18.3
ENSMUSG00000045377	7.789332223	2.40445778	1.086181761	0.001434981	0.008521953	Tmem88
ENSMUSG00000050439	13.8487639	2.404242367	0.72771099	5.49E-05	0.000478769	Enthd1
ENSMUSG00000066026	19.1919832	2.397168461	0.584552735	2.70E-06	3.12E-05	Dhrs3
ENSMUSG00000039646	13.49784218	2.390567583	0.693940728	3.26E-05	0.00029972	Vasn
ENSMUSG00000080227	9.031674349	2.387636868	0.855337238	0.000279105	0.002054587	Gm13343
ENSMUSG00000051790	10.83483415	2.378219431	0.778344252	0.000136786	0.001080763	Nlgn2
ENSMUSG00000031530	365.2514985	2.376710007	0.128775675	3.97E-77	2.17E-74	Dusp4
ENSMUSG00000020841	93.28134622	2.372206631	0.33925586	1.71E-13	4.95E-12	Cpd
ENSMUSG00000044337	345.6614854	2.366380662	0.667250314	3.30E-05	0.000302849	Ackr3
ENSMUSG00000062866	137.8776515	2.348725402	0.216965148	1.99E-28	1.70E-26	Phactr2
ENSMUSG00000051341	979.0075319	2.341079923	0.119737595	3.45E-86	2.35E-83	Zfp52
ENSMUSG00000037386	10.48189383	2.337359484	1.024144922	0.001558988	0.009162059	Rims2
ENSMUSG00000022297	4.543178999	2.328692531	1.671622636	0.006005119	0.029134431	Fzd6
ENSMUSG00000028970	254.7868512	2.32552015	0.184768343	2.54E-37	3.25E-35	Abcb1b
ENSMUSG00000040714	23.77758595	2.325230539	0.517226676	3.88E-07	5.18E-06	Klc3
ENSMUSG00000024897	24.24903447	2.314404207	0.588708728	6.82E-06	7.24E-05	Apba1
ENSMUSG00000066456	266.0268833	2.303311413	0.201540329	2.30E-31	2.41E-29	Hmgn3
ENSMUSG00000019027	68.06445981	2.300464	0.308243116	5.26E-15	1.75E-13	Dnah1
ENSMUSG00000003418	820.4598562	2.295989361	0.171323423	4.98E-42	7.77E-40	St8sia6
ENSMUSG00000025810	15.45255976	2.284717999	0.779323167	0.000121135	0.000972583	Nrp1
ENSMUSG00000021061	5.735877107	2.281027302	1.159699495	0.002299895	0.01282164	Sptb
ENSMUSG00000076541	10.36064247	2.273643753	1.030905762	0.001160935	0.007097778	Igkv4-79
ENSMUSG00000087484	24.3075261	2.267557941	0.466201642	8.01E-08	1.18E-06	2900089D17Rik
ENSMUSG00000033060	295.4858192	2.264324072	0.759284695	0.000227853	0.001713466	Lmo7
ENSMUSG00000098055	64.06224658	2.258602848	0.361156546	3.11E-11	7.12E-10	Gm26947
ENSMUSG00000103734	13.76407873	2.249377329	0.636778717	2.76E-05	0.000257637	RP23-412L18.6
ENSMUSG00000041444	15.92138076	2.245596722	0.636929314	2.27E-05	0.000214907	Arhgap32
ENSMUSG00000028332	28.07608703	2.239844915	0.477729114	2.18E-07	3.02E-06	Hemgn
ENSMUSG00000086117	19.71987184	2.234046471	0.522228467	1.05E-06	1.31E-05	Gm12065
ENSMUSG00000074149	8.834429478	2.22898811	0.970741269	0.00138731	0.008265827	Gm10634
ENSMUSG00000004730	175.2516515	2.227759484	0.228771517	1.32E-23	8.60E-22	Emr1
ENSMUSG00000042331	300.4586397	2.227459739	0.265235115	4.20E-18	1.82E-16	Specc1
ENSMUSG00000030256	731.9382804	2.21458591	0.171885101	2.01E-39	2.77E-37	Bhlhe41
ENSMUSG00000084821	45.97779189	2.211628116	0.340244561	6.92E-12	1.71E-10	Gm15880
ENSMUSG00000024533	10.81098675	2.19106347	0.953832453	0.001214364	0.007363963	Spire1
ENSMUSG00000094420	26.25223967	2.179296747	0.604806509	2.15E-05	0.000204677	Igkv10-96
ENSMUSG00000040276	424.2613698	2.176929789	0.138839112	1.34E-56	3.78E-54	Pacsin1
ENSMUSG00000102608	32.17485269	2.172988465	0.437599903	3.93E-08	6.03E-07	RP23-453G13.2
ENSMUSG00000022636	1331.873946	2.162073286	0.258088971	3.20E-18	1.40E-16	Alcam
ENSMUSG00000043153	56.77802657	2.157199656	0.332095062	7.15E-12	1.76E-10	Ispd
ENSMUSG00000031442	21.90854863	2.14705259	0.612201427	1.87E-05	0.000180484	Mcf2l
ENSMUSG00000001763	17.9468238	2.141443804	0.587203305	1.79E-05	0.000173091	Tspan33
ENSMUSG00000000184	3440.13142	2.138601521	0.124282801	9.23E-68	4.20E-65	Ccnd2
ENSMUSG00000039208	11.30146614	2.128932483	0.770762903	0.000291806	0.002135223	Metrnl
ENSMUSG00000048142	8.886530745	2.12586714	0.875314059	0.000719006	0.004714397	Nat8l
ENSMUSG00000030255	150.5273055	2.12576923	0.302782186	1.01E-13	2.99E-12	Sspn
ENSMUSG00000052062	365.6109692	2.096574091	0.208627422	5.45E-25	3.90E-23	Pard3b
ENSMUSG00000061411	28.15691305	2.095105179	0.535694401	5.22E-06	5.65E-05	Nol4l
ENSMUSG00000103656	47.62471589	2.090877063	0.4828877	1.01E-06	1.27E-05	RP23-327M13.2
ENSMUSG00000049265	16.31930847	2.088908607	0.587962869	1.95E-05	0.000186824	Kcnk3
ENSMUSG00000047793	111.6745118	2.088183627	0.314799234	2.04E-12	5.36E-11	Sned1
ENSMUSG00000048031	1468.482774	2.081922038	0.151631053	6.11E-44	1.04E-41	Fcrl5
ENSMUSG00000042109	16.4598188	2.063186256	0.575655887	1.92E-05	0.000184079	Csdc2
ENSMUSG00000042474	8530.324114	2.0626629	0.090968539	3.51E-115	5.23E-112	Faim3
ENSMUSG00000045349	14.76871746	2.043033753	0.733766434	0.000245875	0.001828047	Sh2d5
ENSMUSG00000029370	107.9713332	2.032154731	0.219807131	2.10E-21	1.14E-19	Rassf6
ENSMUSG00000020712	18.66319013	2.01366362	0.579915514	3.07E-05	0.000283891	Tcam1
ENSMUSG00000087612	12.16810527	2.000724161	0.740485395	0.000341293	0.002465829	A230005M16Rik
ENSMUSG00000079853	5.642083764	1.995780247	1.389572812	0.004754282	0.023974872	Klra1
ENSMUSG00000089929	155.5805053	1.983286212	0.24483911	4.30E-17	1.70E-15	Bcl2a1b
ENSMUSG00000031387	259.9845947	1.981487725	0.152178222	5.99E-40	8.45E-38	Renbp
ENSMUSG00000022132	84.84036469	1.981472215	0.304541109	4.60E-12	1.15E-10	Cldn10
ENSMUSG00000020534	216.7046908	1.946188245	0.17545736	8.59E-30	8.14E-28	Shmt1
ENSMUSG00000015850	39.68349764	1.945875967	0.563703137	2.31E-05	0.000218122	Adamtsl4
ENSMUSG00000038058	838.7495988	1.929303229	0.130258968	8.33E-51	1.82E-48	Nod1
ENSMUSG00000085936	21.2368018	1.92601963	0.503720792	6.38E-06	6.80E-05	2610307P16Rik
ENSMUSG00000017167	12.48666958	1.919797573	0.849100083	0.001169425	0.007143286	Cntnap1
ENSMUSG00000076535	10.25767615	1.914914847	1.027956921	0.002130146	0.012026771	Igkv1-88
ENSMUSG00000037977	28.64764484	1.902954258	0.453802031	1.30E-06	1.59E-05	6430571L13Rik
ENSMUSG00000019796	30.11545445	1.894131803	0.44796787	1.64E-06	1.97E-05	Lrp11
ENSMUSG00000040596	197.8989282	1.891326736	0.192740273	8.26E-24	5.43E-22	Pogk
ENSMUSG00000074796	61.59514455	1.890749285	0.298915781	1.53E-11	3.62E-10	Slc4a11
ENSMUSG00000074141	6787.218469	1.880705732	0.11146713	5.31E-65	2.17E-62	Il4i1
ENSMUSG00000039543	4.791120194	1.870969065	1.51710112	0.006319778	0.030382048	Cfap70
ENSMUSG00000097566	6.78908333	1.867920398	1.018617052	0.002437927	0.013481026	A930024N18Rik
ENSMUSG00000015143	45.97492651	1.866499196	0.35535839	1.16E-08	1.93E-07	Actn1
ENSMUSG00000021687	24.48440814	1.862943673	1.054011105	0.005801367	0.028322084	Scamp1
ENSMUSG00000099974	125.6632414	1.861926282	0.296572154	2.31E-11	5.35E-10	Bcl2a1d
ENSMUSG00000037474	96.13884378	1.860295413	0.28389088	3.01E-12	7.65E-11	Dtl
ENSMUSG00000040274	2236.232597	1.845828834	0.103808219	8.73E-72	4.33E-69	Cdk6
ENSMUSG00000024065	349.8538636	1.838033753	0.142654462	5.24E-39	7.04E-37	Ehd3
ENSMUSG00000036777	47.0361726	1.829331178	0.445892057	1.89E-06	2.24E-05	Anln
ENSMUSG00000040413	20.60321705	1.810356986	1.070127582	0.00593781	0.028884878	Timd2
ENSMUSG00000031700	88.4850615	1.808164082	0.266429359	8.46E-13	2.33E-11	Gpt2
ENSMUSG00000027074	166.7441375	1.804171033	0.206974458	2.15E-19	1.03E-17	Slc43a3
ENSMUSG00000029392	36.01441906	1.804010319	0.493270295	1.25E-05	0.000125718	Rilpl1
ENSMUSG00000079445	96.700338	1.803429843	0.228776683	3.03E-16	1.11E-14	B3gnt7
ENSMUSG00000066755	16.34366171	1.784028236	0.79803617	0.001067815	0.006620109	Tnfsf18
ENSMUSG00000071064	147.1840554	1.76801476	0.249243997	1.28E-13	3.72E-12	Zfp827
ENSMUSG00000038517	12.2723851	1.765174711	0.720289003	0.0007077	0.004647723	Tbkbp1
ENSMUSG00000052584	10.01324687	1.762474408	0.779632554	0.000954185	0.006008689	Serp2
ENSMUSG00000002324	147.7899836	1.760932282	0.434212753	4.66E-06	5.12E-05	Rec8
ENSMUSG00000032656	264.4815105	1.756974893	0.140098898	3.26E-37	4.11E-35	Mar-03
ENSMUSG00000057897	43.34775158	1.755932702	0.389254195	4.12E-07	5.46E-06	Camk2b
ENSMUSG00000034731	239.3350974	1.754202759	0.158289339	1.08E-29	9.95E-28	Dgkh
ENSMUSG00000022265	141.6850833	1.753724667	0.208313126	3.02E-18	1.32E-16	Ank
ENSMUSG00000030844	221.7709047	1.750450763	0.302672666	7.99E-10	1.54E-08	Rgs10
ENSMUSG00000020186	63.8655945	1.742928395	0.295638241	2.64E-10	5.37E-09	Csrp2
ENSMUSG00000030064	21.34694949	1.737612168	0.510635643	4.02E-05	0.000363405	Frmd4b
ENSMUSG00000097418	202.293029	1.72932289	0.200496492	3.34E-19	1.58E-17	Gm26667
ENSMUSG00000025279	360.2140554	1.726313297	0.245426925	1.21E-13	3.55E-12	Dnase1l3
ENSMUSG00000030165	25.87396711	1.725627157	0.543786623	8.23E-05	0.000688967	Klrd1
ENSMUSG00000034227	14.26593111	1.724727076	0.607408403	0.000249216	0.001851203	Foxj1
ENSMUSG00000034993	355.8745251	1.721835607	0.135152043	2.47E-38	3.26E-36	Vat1
ENSMUSG00000045658	7.828140451	1.72173086	1.168210596	0.004806756	0.024179929	Pid1
ENSMUSG00000035640	89.8899864	1.714977505	0.291056585	2.51E-10	5.12E-09	Dos
ENSMUSG00000086628	27.95736894	1.708652678	0.496888558	3.57E-05	0.000326147	Gm16157
ENSMUSG00000102418	115.9466371	1.696018188	0.462481152	1.84E-05	0.000177664	Sh2d1b1
ENSMUSG00000053216	18.95839289	1.688273223	0.620626924	0.000362659	0.002602973	Btn2a2
ENSMUSG00000038152	37.24798178	1.684890166	0.911958355	0.004907306	0.024595094	5033430I15Rik
ENSMUSG00000032267	1036.26369	1.676928443	0.10380996	6.93E-60	2.41E-57	Usp28
ENSMUSG00000089716	133.2947235	1.672454332	0.256140063	4.47E-12	1.12E-10	Gm6264
ENSMUSG00000020396	11.57603763	1.671701194	0.82235627	0.00173	0.010023229	Nefh
ENSMUSG00000022996	13.01057843	1.671635193	0.908560574	0.002459651	0.013573662	Wnt10b
ENSMUSG00000097494	41.17415973	1.666803264	0.343699817	7.22E-08	1.07E-06	4933406C10Rik
ENSMUSG00000022408	25.42363952	1.666734141	0.5107921	5.73E-05	0.00049652	Fam83f
ENSMUSG00000079455	531.3625497	1.655738428	0.281855624	2.53E-10	5.16E-09	Gm16026
ENSMUSG00000040627	82.46827046	1.655641419	0.510023785	8.71E-05	0.000725612	Aicda
ENSMUSG00000001552	34.04893455	1.655543038	0.380437835	9.44E-07	1.19E-05	Jup
ENSMUSG00000031398	300.708559	1.653683382	0.14720677	2.17E-30	2.12E-28	Plxna3
ENSMUSG00000041390	1200.054486	1.651137601	0.115048522	4.31E-48	8.72E-46	Mdfic
ENSMUSG00000045328	137.4749397	1.6487251	0.200192195	1.52E-17	6.25E-16	Cenpe
ENSMUSG00000027381	1655.517176	1.63845173	0.077546312	2.60E-100	2.24E-97	Bcl2l11
ENSMUSG00000055322	53.93646391	1.633538861	0.339654678	1.06E-07	1.54E-06	Tns1
ENSMUSG00000044456	2952.946082	1.633467884	0.084564462	1.77E-84	1.07E-81	Rin3
ENSMUSG00000052302	17.63090513	1.631712587	0.694970544	0.000895656	0.005681621	Tbc1d30
ENSMUSG00000097781	22.24781102	1.626542398	0.579569376	0.00024206	0.001807891	9330136K24Rik
ENSMUSG00000021313	334.5609935	1.623593436	0.165123931	5.81E-24	3.87E-22	Ryr2
ENSMUSG00000005883	60.62596984	1.618526599	0.345867935	1.62E-07	2.28E-06	Spo11
ENSMUSG00000033450	1514.338012	1.612753624	0.10230728	3.95E-57	1.15E-54	Tagap
ENSMUSG00000024640	360.5833618	1.611609667	0.138267622	1.19E-32	1.34E-30	Psat1
ENSMUSG00000017412	49.5230208	1.610018196	1.20402967	0.011544347	0.049690575	Cacnb4
ENSMUSG00000015112	67.73782124	1.609941328	0.309628178	1.52E-08	2.49E-07	Slc25a13
ENSMUSG00000031513	247.2836208	1.599900693	0.152219257	7.01E-27	5.65E-25	Leprotl1
ENSMUSG00000021253	115.5962556	1.599842997	0.24101097	2.19E-12	5.67E-11	Tgfb3
ENSMUSG00000026603	113.9556407	1.59950335	0.432041311	1.87E-05	0.000180484	Smyd2
ENSMUSG00000032369	296.0690111	1.591782786	0.395767073	4.35E-06	4.81E-05	Plscr1
ENSMUSG00000001227	39.8278415	1.590133588	0.471390433	5.35E-05	0.000468005	Sema6b
ENSMUSG00000085151	9.265120407	1.5881159	0.833900131	0.002396981	0.013268045	1110018N20Rik
ENSMUSG00000042842	140.4761421	1.581178799	0.22197739	7.58E-14	2.27E-12	Serpinb6b
ENSMUSG00000073628	708.6743439	1.579763176	0.267493324	2.18E-10	4.50E-09	Gm10552
ENSMUSG00000031758	1658.592876	1.579217261	0.114991985	4.32E-44	7.52E-42	Cdyl2
ENSMUSG00000001027	651.9935655	1.572516836	0.165081964	1.17E-22	7.16E-21	Scn4a
ENSMUSG00000028655	18.48326324	1.572430064	0.7060761	0.001391127	0.008282543	Mfsd2a
ENSMUSG00000010663	32.34719804	1.565925023	0.441605838	2.18E-05	0.000206761	Fads1
ENSMUSG00000031286	7.698036152	1.562107641	1.23686987	0.006282848	0.030222251	Glt28d2
ENSMUSG00000027435	858.9798599	1.56162662	0.281857242	2.00E-09	3.69E-08	Cd93
ENSMUSG00000096995	12.45321238	1.552513149	0.883002204	0.003641071	0.019114457	2810029C07Rik
ENSMUSG00000069475	15.97008329	1.55196841	0.633699038	0.000673075	0.004466897	Gm6020
ENSMUSG00000027669	30.81191109	1.550753059	0.444639621	2.58E-05	0.000242105	Gnb4
ENSMUSG00000024098	971.3685235	1.550020878	0.127886527	6.77E-35	8.03E-33	Twsg1
ENSMUSG00000000402	33.46098628	1.548746343	0.474321601	5.09E-05	0.000447957	Egfl6
ENSMUSG00000008540	56.06054108	1.545250084	0.469864466	5.98E-05	0.000516135	Mgst1
ENSMUSG00000064899	45.497408	1.540360746	0.499217594	0.000107259	0.000871131	Snord118
ENSMUSG00000096336	211.2288305	1.53653613	0.65054223	0.000751844	0.004890572	Igkv1-135
ENSMUSG00000022799	214.4951586	1.519826256	0.186752027	2.83E-17	1.13E-15	Arhgap31
ENSMUSG00000059027	7.268016109	1.517570353	1.760248243	0.007125537	0.033469795	9630013D21Rik
ENSMUSG00000048001	119.9313172	1.511779049	0.266153703	1.03E-09	1.95E-08	Hes5
ENSMUSG00000038070	71.59903143	1.508819747	0.315825357	1.46E-07	2.07E-06	Cntln
ENSMUSG00000074480	68.04868221	1.503929013	0.267892428	1.48E-09	2.76E-08	Mex3a
ENSMUSG00000047407	1223.317652	1.485347033	0.13229522	2.15E-30	2.11E-28	Tgif1
ENSMUSG00000084760	140.5164322	1.480066528	0.29997264	6.83E-08	1.02E-06	Gm15472
ENSMUSG00000066952	62.04955436	1.477037797	0.358962057	3.19E-06	3.63E-05	Myo1h
ENSMUSG00000033960	45.99588153	1.473363125	0.368087062	4.01E-06	4.46E-05	9430020K01Rik
ENSMUSG00000025207	8.225207627	1.47268823	1.155559498	0.005902179	0.028762804	Sema4g
ENSMUSG00000038502	95.80004043	1.472609027	0.290835772	3.45E-08	5.32E-07	Ptov1
ENSMUSG00000104081	11.35064944	1.469654012	0.956315561	0.003978451	0.020616327	RP23-327M13.4
ENSMUSG00000060044	363.3194718	1.468753805	0.202658039	3.40E-14	1.05E-12	Tmem26
ENSMUSG00000048058	311.2901308	1.468240779	0.254841989	7.47E-10	1.45E-08	Ldlrad3
ENSMUSG00000033721	1147.304483	1.461940698	0.090789327	2.17E-59	7.41E-57	Vav3
ENSMUSG00000042622	20.41171984	1.461221474	0.508132613	0.000216452	0.001637598	Maff
ENSMUSG00000076615	617.2462812	1.4510949	0.314845925	2.48E-07	3.40E-06	Ighg3
ENSMUSG00000038894	1101.317213	1.448623782	0.109257109	2.67E-41	4.05E-39	Irs2
ENSMUSG00000041180	37.03574544	1.448170356	0.423945309	3.43E-05	0.000313528	Hectd2
ENSMUSG00000010307	103.6440461	1.446645039	0.22855489	2.08E-11	4.84E-10	Tmem86a
ENSMUSG00000039396	8.583858522	1.446329105	1.02586485	0.006264839	0.030162197	Neil3
ENSMUSG00000032902	306.0477225	1.446147372	0.19366544	7.70E-15	2.51E-13	Slc16a1
ENSMUSG00000006930	27.350913	1.44460762	0.439515806	6.84E-05	0.000582244	Hap1
ENSMUSG00000062593	1095.915982	1.440789069	0.153088548	4.07E-22	2.38E-20	Lilrb4
ENSMUSG00000074210	22.60998704	1.440114613	0.589405462	0.000818495	0.005257306	E130208F15Rik
ENSMUSG00000026782	150.1177173	1.436535703	0.18488055	5.39E-16	1.93E-14	Abi2
ENSMUSG00000076563	90.59244749	1.436340825	0.384203385	1.27E-05	0.000127161	Igkv5-48
ENSMUSG00000098651	25.20365377	1.42955961	0.47325584	0.000142901	0.001123655	Mir6999
ENSMUSG00000090958	19.0375347	1.428295224	0.581284241	0.0006637	0.004413617	Lrrc32
ENSMUSG00000048621	923.3047262	1.42818698	0.125425362	3.16E-31	3.27E-29	Gm6377
ENSMUSG00000042272	60.1217165	1.424735886	0.324349746	6.94E-07	8.93E-06	Sestd1
ENSMUSG00000031562	77.86290017	1.422336614	0.264452128	6.15E-09	1.07E-07	Dctd
ENSMUSG00000076534	14.24540914	1.420927208	0.743518518	0.002300763	0.012822113	Igkv12-89
ENSMUSG00000028982	87.59080131	1.418968751	0.257881202	2.79E-09	5.06E-08	Slc25a33
ENSMUSG00000034771	110.001305	1.416717163	0.237714047	1.98E-10	4.08E-09	Tle2
ENSMUSG00000027555	27.09020265	1.415531186	0.470095769	0.000155237	0.001213083	Car13
ENSMUSG00000026012	26.68468244	1.40987897	0.54741241	0.000499112	0.003439189	Cd28
ENSMUSG00000020620	17.59735551	1.408061638	0.668344683	0.001656817	0.009646509	Abca8b
ENSMUSG00000025702	21.63740121	1.405246552	0.534466753	0.000489381	0.003390685	Mar-08
ENSMUSG00000020042	9.13153258	1.40311861	0.942879615	0.005359635	0.026452827	Btbd11
ENSMUSG00000100071	41.91429204	1.400533702	0.354771963	5.75E-06	6.18E-05	Gm28707
ENSMUSG00000049493	8.178388622	1.400372794	1.120545634	0.005993711	0.029104948	Pls1
ENSMUSG00000005268	4.961786235	1.400312702	2.601693426	0.008580093	0.039026197	Prlr
ENSMUSG00000028459	7200.242565	1.400153769	0.083003818	6.62E-65	2.64E-62	Cd72
ENSMUSG00000089844	1009.457779	1.394831479	0.252026004	1.95E-09	3.60E-08	A530032D15Rik
ENSMUSG00000065808	138.390123	1.392621027	0.205130251	1.08E-12	2.93E-11	Gm23037
ENSMUSG00000047945	518.0837859	1.391967751	0.135119103	5.35E-26	4.06E-24	Marcksl1
ENSMUSG00000069662	4277.849825	1.390021313	0.110341267	1.46E-37	1.89E-35	Marcks
ENSMUSG00000050989	43.57902194	1.389708195	0.351662006	5.14E-06	5.58E-05	Sepn1
ENSMUSG00000069114	556.3803703	1.389068876	0.121083028	1.33E-31	1.42E-29	Zbtb10
ENSMUSG00000104402	28.52768166	1.388588694	0.48718072	0.000260365	0.001927028	RP23-327M13.3
ENSMUSG00000049807	15.88097385	1.385397839	0.815876575	0.003644807	0.019127938	Arhgap23
ENSMUSG00000004631	17.54481497	1.38362049	0.582007688	0.000959659	0.006038513	Sgce
ENSMUSG00000059901	22.74867407	1.370308594	0.551976814	0.000798126	0.005144953	Adamts14
ENSMUSG00000027692	1019.742747	1.369772841	0.131516136	1.62E-26	1.26E-24	Tnik
ENSMUSG00000039994	476.9356282	1.36472367	0.136373247	9.72E-25	6.86E-23	Timeless
ENSMUSG00000038550	53.9299763	1.35723802	0.362648225	1.29E-05	0.000129112	Ciart
ENSMUSG00000038587	755.696902	1.357196656	0.136035086	1.40E-24	9.76E-23	Akap12
ENSMUSG00000033538	706.6857367	1.355319201	0.124965918	1.80E-28	1.56E-26	Casp4
ENSMUSG00000024791	21.66979276	1.35148336	0.602542834	0.00137184	0.008182583	Cdca5
ENSMUSG00000004698	1244.175935	1.345406219	0.143794549	6.35E-22	3.63E-20	Hdac9
ENSMUSG00000018171	1875.148918	1.341612625	0.102472381	3.18E-40	4.53E-38	Vmp1
ENSMUSG00000031233	6.9267023	1.340044274	1.431498611	0.007277049	0.034064242	Pgk2
ENSMUSG00000029869	7.115941442	1.339552818	1.132514327	0.007163116	0.033607755	Ephb6
ENSMUSG00000076940	16.83163102	1.336508957	1.20542691	0.006507848	0.031103601	Iglv2
ENSMUSG00000038179	1519.04785	1.336215288	0.092069355	7.96E-49	1.67E-46	Slamf7
ENSMUSG00000040488	23.10514644	1.333001782	0.601681832	0.00145711	0.008637717	Ltbp4
ENSMUSG00000093514	27.61367111	1.330197068	0.447221862	0.000195273	0.001493172	Gm9320
ENSMUSG00000000628	273.1987815	1.329951429	0.149024218	3.38E-20	1.69E-18	Hk2
ENSMUSG00000045007	140.6814403	1.32975871	0.249962625	8.41E-09	1.43E-07	Tubg2
ENSMUSG00000024812	142.3952855	1.326930933	0.278813791	1.47E-07	2.09E-06	Tjp2
ENSMUSG00000025068	150.158993	1.324126009	0.209565242	1.80E-11	4.24E-10	Gsto1
ENSMUSG00000087452	385.3861215	1.320355851	0.151974959	2.46E-19	1.18E-17	Gm11998
ENSMUSG00000025867	102.9448759	1.320050446	0.338338193	5.66E-06	6.09E-05	Cplx2
ENSMUSG00000021792	534.7979993	1.316799853	0.121362009	1.95E-28	1.67E-26	Fam213a
ENSMUSG00000086706	317.7290064	1.313079786	0.138453251	2.27E-22	1.35E-20	Gm15848
ENSMUSG00000047953	11.92014106	1.312812215	0.684411827	0.002713693	0.014783788	Gp5
ENSMUSG00000097769	469.8065127	1.307678256	0.141655708	2.15E-21	1.17E-19	Snhg4
ENSMUSG00000102785	63.3659397	1.305543399	0.340068158	8.29E-06	8.63E-05	RP24-92E18.1
ENSMUSG00000039953	115.3560608	1.304785618	0.287234781	4.75E-07	6.23E-06	Clstn1
ENSMUSG00000033470	13.51709191	1.303896954	0.756195034	0.003403693	0.01800681	Cysltr2
ENSMUSG00000059970	86.92174129	1.300948831	0.259770671	3.48E-08	5.35E-07	Hspa2
ENSMUSG00000021250	139.7811817	1.300537264	0.253427075	2.17E-08	3.46E-07	Fos
ENSMUSG00000092203	222.3958237	1.295105101	0.214567023	1.13E-10	2.42E-09	1110038B12Rik
ENSMUSG00000034311	17.59689195	1.284901932	0.704830711	0.003513679	0.018528833	Kif4
ENSMUSG00000092592	14.15579561	1.283744886	0.720172819	0.003658429	0.019180988	Gm20449
ENSMUSG00000032737	419.7972962	1.280935557	0.173071062	1.01E-14	3.26E-13	Inppl1
ENSMUSG00000038555	25.84203181	1.278882818	0.453487417	0.000307568	0.002240949	Reep2
ENSMUSG00000036528	1037.578299	1.277975969	0.096246981	3.14E-41	4.72E-39	Ppfibp2
ENSMUSG00000055435	41.48413812	1.275839217	0.370736831	3.64E-05	0.000332407	Maf
ENSMUSG00000021493	596.0886021	1.272835799	0.126140783	4.51E-25	3.24E-23	Pdlim7
ENSMUSG00000081998	15.88967544	1.270888867	0.835453997	0.005224751	0.025940042	Gm13245
ENSMUSG00000027351	404.8267168	1.270483402	0.128617322	4.31E-24	2.88E-22	Spred1
ENSMUSG00000031258	741.9948436	1.266888551	0.12561876	4.09E-25	2.96E-23	Xkrx
ENSMUSG00000027636	139.1826881	1.260786242	0.230910903	3.65E-09	6.52E-08	Sla2
ENSMUSG00000101751	53.31022919	1.260630173	0.379181196	6.48E-05	0.000553369	Gm2427
ENSMUSG00000023951	36.14421012	1.260472936	0.413862078	0.000147632	0.001159188	Vegfa
ENSMUSG00000026958	700.2308355	1.255871169	0.109120501	1.07E-31	1.16E-29	Dpp7
ENSMUSG00000015597	9890.365993	1.254869806	0.100663476	1.13E-36	1.40E-34	Zfp318
ENSMUSG00000006476	775.7281607	1.252913746	0.096513901	1.50E-39	2.10E-37	Nsmf
ENSMUSG00000028028	43.69390126	1.252053126	0.3722527	5.54E-05	0.000481764	Alpk1
ENSMUSG00000029401	901.6766919	1.244504165	0.134398135	1.44E-21	8.03E-20	Rilpl2
ENSMUSG00000057315	1294.319963	1.241372082	0.23183846	6.95E-09	1.20E-07	Arhgap24
ENSMUSG00000037855	51.13275469	1.238440757	0.373443694	6.33E-05	0.000543404	Zfp365
ENSMUSG00000034574	388.862918	1.238329799	0.135956831	7.13E-21	3.72E-19	Daam1
ENSMUSG00000022346	948.5015525	1.233992007	0.153125548	7.90E-17	3.04E-15	Myc
ENSMUSG00000028434	30.12572715	1.231395785	0.44991763	0.000380377	0.002711136	Epb4.1l4b
ENSMUSG00000055003	64.31281569	1.229309774	0.279351202	9.06E-07	1.15E-05	Lrtm2
ENSMUSG00000035237	29.3987566	1.226811646	0.439762968	0.000310333	0.002259084	Lcat
ENSMUSG00000040204	31.8687036	1.219873373	0.850855724	0.00709884	0.033401869	2810417H13Rik
ENSMUSG00000104213	53419.11166	1.212238021	0.077422462	2.81E-56	7.54E-54	Ighd
ENSMUSG00000001228	282.7086078	1.206127279	0.148472898	4.54E-17	1.78E-15	Uhrf1
ENSMUSG00000020914	424.68106	1.20589686	0.197871736	9.52E-11	2.06E-09	Top2a
ENSMUSG00000032020	501.2275694	1.204197755	0.10537298	2.91E-31	3.03E-29	Ubash3b
ENSMUSG00000015396	4254.032869	1.203095074	0.126629311	1.82E-22	1.10E-20	Cd83
ENSMUSG00000031861	643.5218806	1.198640668	0.109210287	5.09E-29	4.53E-27	Lpar2
ENSMUSG00000010342	25.11349297	1.193006514	0.466175956	0.000699953	0.004604229	Tex14
ENSMUSG00000038020	24.93477226	1.189341157	0.596792888	0.002096623	0.011874341	Rapgefl1
ENSMUSG00000005057	131.4909468	1.187193407	0.21506114	3.13E-09	5.64E-08	Sh2b2
ENSMUSG00000039316	4168.901633	1.183307924	0.101415134	1.38E-32	1.55E-30	Rftn1
ENSMUSG00000003526	40.78716071	1.182253767	0.420291624	0.000346066	0.002495716	Prodh
ENSMUSG00000062661	14.7021399	1.181959429	0.922309769	0.007650635	0.035478412	Ncs1
ENSMUSG00000002985	620.1814648	1.177217722	0.283929582	2.50E-06	2.90E-05	Apoe
ENSMUSG00000037211	9.348969047	1.177123206	0.934710805	0.006893233	0.032593608	Spry1
ENSMUSG00000034675	28.562073	1.176382111	0.530380458	0.001709802	0.009913222	Dbn1
ENSMUSG00000071716	16.55124635	1.175271668	0.725394052	0.004603909	0.023345953	Apol7e
ENSMUSG00000035849	379.4677415	1.171644909	0.201871509	7.27E-10	1.41E-08	Krt222
ENSMUSG00000025757	492.4315575	1.171506875	0.120254749	1.84E-23	1.19E-21	Hspa4l
ENSMUSG00000003452	163.0179296	1.164132512	0.222462992	1.52E-08	2.48E-07	Bicd1
ENSMUSG00000045404	174.7036765	1.160545399	0.239218898	1.12E-07	1.62E-06	Kcnk13
ENSMUSG00000032714	26.78487919	1.160487779	0.451992625	0.000668989	0.004443379	Syde1
ENSMUSG00000026770	47.43883178	1.159867257	0.478587773	0.000866409	0.005521754	Il2ra
ENSMUSG00000041552	29.38021673	1.159636722	0.463053243	0.000810357	0.005211164	Ptchd1
ENSMUSG00000043415	554.1043555	1.159434462	0.126927704	5.84E-21	3.08E-19	Otud1
ENSMUSG00000036902	41.78123619	1.157511027	0.327999777	3.28E-05	0.000300608	Neto2
ENSMUSG00000096054	1340.025828	1.150646553	0.085894198	7.45E-42	1.14E-39	Syne1
ENSMUSG00000042351	2650.063229	1.141236849	0.08000461	3.07E-47	5.98E-45	Grap2
ENSMUSG00000051457	418.5526645	1.138558071	0.150284174	3.03E-15	1.03E-13	Spn
ENSMUSG00000028832	68.94604293	1.133629181	0.301534643	1.56E-05	0.000152926	Stmn1
ENSMUSG00000035547	490.6898613	1.129439945	0.135301341	6.76E-18	2.86E-16	Capn5
ENSMUSG00000074006	47.06087359	1.128706422	0.359399512	0.000139599	0.001101562	Omp
ENSMUSG00000029414	34.70901572	1.128258007	0.587400717	0.00306155	0.01643025	Kntc1
ENSMUSG00000038205	928.9102192	1.127584231	0.092607418	4.25E-35	5.09E-33	Prkab2
ENSMUSG00000050468	116.5913435	1.123289845	0.334697497	6.00E-05	0.00051705	Astl
ENSMUSG00000026853	629.5176707	1.122049193	0.09943554	1.34E-30	1.32E-28	Crat
ENSMUSG00000023805	557.5539818	1.119367576	0.129965064	7.42E-19	3.41E-17	Synj2
ENSMUSG00000005973	253.4576925	1.117190723	0.168351796	3.61E-12	9.13E-11	Rcn1
ENSMUSG00000070942	16.79017357	1.11409062	0.793032556	0.006431537	0.030837863	Il1rl2
ENSMUSG00000020120	7952.667248	1.11216632	0.077252387	4.22E-48	8.64E-46	Plek
ENSMUSG00000024064	57.37935248	1.110022762	0.335223372	7.50E-05	0.000632194	Galnt14
ENSMUSG00000099757	7513.535455	1.105713547	0.07254133	1.74E-53	4.08E-51	BE692007
ENSMUSG00000047146	436.6049188	1.103974867	0.161954098	8.29E-13	2.29E-11	Tet1
ENSMUSG00000029189	101.1217389	1.100369761	0.399670809	0.000491284	0.00340099	Sel1l3
ENSMUSG00000089651	24.12203322	1.095445391	0.45926752	0.001176502	0.007179553	Gm16353
ENSMUSG00000032113	45.38761221	1.091786671	0.364650112	0.000203591	0.001549541	Chek1
ENSMUSG00000030336	60.65233226	1.082165145	0.331406613	7.95E-05	0.000667633	Cd27
ENSMUSG00000025804	267.9090376	1.080073827	0.207999605	1.99E-08	3.21E-07	Ccr1
ENSMUSG00000000791	177.0251713	1.077764602	0.209273138	2.75E-08	4.32E-07	Il12rb1
ENSMUSG00000058290	17.48801585	1.076455743	0.764684245	0.008190475	0.037609138	Espl1
ENSMUSG00000045136	257.9353496	1.076407778	0.171546259	3.17E-11	7.24E-10	Tubb2b
ENSMUSG00000027843	2463.602788	1.075607942	0.096528132	1.00E-29	9.27E-28	Ptpn22
ENSMUSG00000034107	9.946969858	1.071736604	1.150965648	0.009596392	0.042688569	Ano7
ENSMUSG00000072663	43.1727502	1.069144252	0.42357868	0.000743967	0.004850892	Spef2
ENSMUSG00000027776	952.3113764	1.068383828	0.153289962	3.14E-13	8.85E-12	Il12a
ENSMUSG00000031016	239.6571152	1.064446035	0.168878585	3.11E-11	7.12E-10	Wee1
ENSMUSG00000099703	21.72707835	1.060400563	0.505131869	0.00234563	0.013036671	Gm28285
ENSMUSG00000034271	74.04220289	1.057898273	0.285895531	2.11E-05	0.00020064	Jdp2
ENSMUSG00000040093	1425.25752	1.054482804	0.094910285	9.22E-30	8.63E-28	Bmf
ENSMUSG00000022197	729.8154866	1.053095862	0.304190777	4.49E-05	0.000400983	Pdzd2
ENSMUSG00000022584	61.74297851	1.052043844	0.32142728	8.12E-05	0.000680729	Ly6c2
ENSMUSG00000028420	27.57900182	1.051529316	0.477410386	0.001879915	0.010777883	Tmem38b
ENSMUSG00000047534	86.38595007	1.049838127	0.257924404	4.39E-06	4.85E-05	Mis18bp1
ENSMUSG00000020140	54.48723788	1.047005837	0.349063227	0.000217152	0.001642074	Lgr5
ENSMUSG00000038963	119.9285098	1.046706271	0.228478913	4.36E-07	5.76E-06	Slco4a1
ENSMUSG00000094028	374.7109887	1.044707084	0.137605453	2.65E-15	9.04E-14	Ighd4-1
ENSMUSG00000087272	13.13644861	1.040445684	0.715017136	0.007069818	0.033294007	Gm15409
ENSMUSG00000057329	5272.125111	1.037914022	0.104319367	3.22E-24	2.18E-22	Bcl2
ENSMUSG00000026558	404.1086515	1.037170425	0.151879507	9.48E-13	2.59E-11	Uck2
ENSMUSG00000040003	29.5520675	1.036924774	0.463789899	0.001814946	0.010467254	Magi2
ENSMUSG00000038180	17.56794463	1.034454117	0.585159178	0.004436716	0.02263126	Spag4
ENSMUSG00000087326	36.63958888	1.03036546	0.501571518	0.002741405	0.014897632	Gm12503
ENSMUSG00000024427	7.004754973	1.029609831	1.298987466	0.011580396	0.049822776	Spry4
ENSMUSG00000022602	16.93126904	1.028519834	0.577293474	0.004384693	0.022407766	Arc
ENSMUSG00000068130	93.45301516	1.025541569	0.262960658	9.63E-06	9.93E-05	Zfp442
ENSMUSG00000039007	23.45770133	1.023622276	0.588181853	0.004708273	0.02380883	Cpq
ENSMUSG00000073538	672.4734169	1.019034464	0.129500561	3.69E-16	1.34E-14	E330020D12Rik
ENSMUSG00000029651	45.92883138	1.018054694	0.354468417	0.000356898	0.002563875	Mtus2
ENSMUSG00000015880	55.78708516	1.01568112	0.39553547	0.00085111	0.005441191	Ncapg
ENSMUSG00000028573	83.60309856	1.012386064	0.290724541	5.20E-05	0.000456704	Fggy
ENSMUSG00000094655	33.07241265	1.011832996	0.385587701	0.000678873	0.004492634	Gm25360
ENSMUSG00000028268	1961.742777	1.011026398	0.112858831	3.67E-20	1.83E-18	Gbp3
ENSMUSG00000072294	173.130492	1.010632762	0.180716412	2.65E-09	4.82E-08	Klf12
ENSMUSG00000026417	86.76221036	1.009274944	0.263203293	1.16E-05	0.000117003	Pigr
ENSMUSG00000049804	29.30782659	1.007788762	0.436565499	0.001643143	0.009577591	Armcx4
ENSMUSG00000037235	6114.06125	1.004216171	0.074902728	7.37E-42	1.14E-39	Mxd4
ENSMUSG00000007872	1038.313662	1.003965499	0.121615644	1.86E-17	7.58E-16	Id3
ENSMUSG00000066363	317.1217506	1.002198921	0.167177373	2.64E-10	5.37E-09	Serpina3f
ENSMUSG00000038486	189.5742442	1.000962703	0.206921318	1.38E-07	1.97E-06	Sv2a
ENSMUSG00000041598	103.878091	-1.00004847	0.226873201	1.02E-06	1.28E-05	Cdc42ep4
ENSMUSG00000051212	3795.805903	-1.000960371	0.089151797	3.15E-30	3.03E-28	Gpr183
ENSMUSG00000023495	165.1696532	-1.003050213	0.194143829	2.37E-08	3.77E-07	Pcbp4
ENSMUSG00000048078	471.7714914	-1.00638861	0.125566682	1.11E-16	4.26E-15	Tenm4
ENSMUSG00000096188	94.91623061	-1.006702366	0.252007906	5.89E-06	6.32E-05	Cmtm4
ENSMUSG00000094505	14.91466311	-1.007946749	0.582822186	0.004665149	0.023627237	Ighv8-6
ENSMUSG00000091562	284.9296125	-1.010576023	0.154104403	5.72E-12	1.42E-10	Gm9581
ENSMUSG00000009687	1327.627972	-1.012813017	0.098218236	6.89E-26	5.18E-24	Fxyd5
ENSMUSG00000027344	51.15758961	-1.013894578	0.334362653	0.000207952	0.001579802	Fsip1
ENSMUSG00000078816	183.2454934	-1.025203632	0.219103559	2.89E-07	3.92E-06	Prkcg
ENSMUSG00000038816	183.86754	-1.027398786	0.172205556	2.57E-10	5.25E-09	Ctnnal1
ENSMUSG00000025314	15963.92197	-1.03025437	0.069291653	6.20E-51	1.37E-48	Ptprj
ENSMUSG00000048120	1224.967689	-1.031330837	0.092222501	5.24E-30	5.02E-28	Entpd1
ENSMUSG00000027947	1228.116775	-1.03214739	0.103251783	1.90E-24	1.30E-22	Il6ra
ENSMUSG00000035168	128.6747126	-1.03623241	0.225141547	3.85E-07	5.14E-06	Tanc1
ENSMUSG00000033065	136.2669416	-1.038181196	0.195212399	1.09E-08	1.83E-07	Pfkm
ENSMUSG00000052160	6214.247114	-1.038924037	0.065048771	1.49E-58	4.80E-56	Pld4
ENSMUSG00000072568	753.212722	-1.040416016	0.09991722	9.67E-26	7.20E-24	Fam84b
ENSMUSG00000022372	7584.775859	-1.04243498	0.091577358	5.64E-31	5.77E-29	Sla
ENSMUSG00000049191	149.3437563	-1.042794469	0.211802	8.23E-08	1.21E-06	Rgag4
ENSMUSG00000049904	78.11461551	-1.044618056	0.258272554	5.02E-06	5.47E-05	Tmem17
ENSMUSG00000021556	735.1792711	-1.045849832	0.112962993	2.08E-21	1.13E-19	Golm1
ENSMUSG00000094326	20.96424822	-1.046673761	0.489287262	0.002146231	0.012109237	Gm10045
ENSMUSG00000021775	1234.81569	-1.047549065	0.107063593	1.54E-23	9.96E-22	Nr1d2
ENSMUSG00000037921	882.9032972	-1.048430809	0.100321423	1.47E-26	1.16E-24	Ddx60
ENSMUSG00000054342	502.210564	-1.0493634	0.122776323	1.44E-18	6.48E-17	Kcnn4
ENSMUSG00000026389	43.80761931	-1.051699435	0.356330367	0.000245552	0.001826471	Steap3
ENSMUSG00000056724	2550.14758	-1.057629473	0.084675329	1.20E-36	1.48E-34	Nbeal2
ENSMUSG00000022723	455.7073813	-1.061618142	0.157407159	1.50E-12	4.03E-11	Crybg3
ENSMUSG00000102184	51.42458944	-1.062790489	0.317629533	7.07E-05	0.000599492	RP24-86O15.1
ENSMUSG00000005686	547.1072363	-1.070099419	0.121091444	7.64E-20	3.74E-18	Ampd3
ENSMUSG00000004952	460.1582449	-1.072770443	0.103457154	4.17E-26	3.19E-24	Rasa4
ENSMUSG00000053559	95.51261822	-1.073353408	0.296121994	2.43E-05	0.0002281	Smagp
ENSMUSG00000050373	25.71938763	-1.074855819	0.573763446	0.003662261	0.019194935	Snx21
ENSMUSG00000002885	12184.62859	-1.075293203	0.081078379	4.36E-41	6.43E-39	Cd97
ENSMUSG00000020895	30.13345627	-1.077911337	0.454607258	0.001184192	0.007213044	Tmem107
ENSMUSG00000063652	24.0263152	-1.079267576	0.47873941	0.001597934	0.009360715	Slc22a21
ENSMUSG00000044676	47.69578424	-1.08191595	0.461994141	0.001369229	0.008170204	Zfp612
ENSMUSG00000037172	1428.62639	-1.082577506	0.112273615	5.45E-23	3.42E-21	E330009J07Rik
ENSMUSG00000074419	259.2570621	-1.0839569	0.152119879	1.00E-13	2.97E-12	Gm15448
ENSMUSG00000100182	42.7333858	-1.085163024	0.398985835	0.000498829	0.003438688	1810006J02Rik
ENSMUSG00000038872	66.78410441	-1.086661081	0.361874972	0.000187408	0.001437735	Zfhx3
ENSMUSG00000102808	124.066182	-1.097115438	0.311522264	3.42E-05	0.000313297	RP23-380F8.1
ENSMUSG00000039813	32.98315279	-1.103885946	0.419292942	0.000639358	0.004262124	Tbc1d2
ENSMUSG00000002944	3853.843131	-1.103995938	0.100429153	5.47E-29	4.84E-27	Cd36
ENSMUSG00000032661	277.2158125	-1.1065275	0.153067016	4.66E-14	1.41E-12	Oas3
ENSMUSG00000051344	6940.771286	-1.106654403	0.079335176	2.91E-45	5.24E-43	Plekhm3
ENSMUSG00000003228	661.7770132	-1.109394848	0.126014881	1.28E-19	6.19E-18	Grk5
ENSMUSG00000022994	27.41373326	-1.110098403	0.410183094	0.000462783	0.003218894	Adcy6
ENSMUSG00000015337	85.64599663	-1.113400522	0.260766555	1.79E-06	2.12E-05	Endog
ENSMUSG00000020653	345.3060427	-1.11666197	0.39007928	0.000280885	0.002064909	Klf11
ENSMUSG00000032198	180.5885448	-1.117815788	0.180740116	5.60E-11	1.25E-09	Dock6
ENSMUSG00000085603	610.4302014	-1.119068826	0.147342512	3.08E-15	1.04E-13	Gm11346
ENSMUSG00000027878	24381.45979	-1.121619251	0.069051524	2.37E-60	8.63E-58	Notch2
ENSMUSG00000076846	11.73804714	-1.122623108	1.315322205	0.008473547	0.038655751	Trav13-2
ENSMUSG00000085844	437.9354724	-1.127259132	0.127215724	7.34E-20	3.60E-18	Gm11690
ENSMUSG00000050050	20.75604869	-1.127386909	0.523353379	0.001891089	0.010826335	Ccdc158
ENSMUSG00000032462	208.5317169	-1.131512379	0.203076223	2.37E-09	4.34E-08	Pik3cb
ENSMUSG00000053158	1011.497113	-1.13381351	0.084292913	2.84E-42	4.48E-40	Fes
ENSMUSG00000007817	3660.970252	-1.136340676	0.108294971	9.34E-27	7.39E-25	Zmiz1
ENSMUSG00000030579	518.1422362	-1.136917527	0.136885984	9.47E-18	3.97E-16	Tyrobp
ENSMUSG00000018800	271.9034741	-1.137648944	0.170230628	2.10E-12	5.48E-11	Abca5
ENSMUSG00000005364	273.1171519	-1.139721397	0.221229014	2.13E-08	3.40E-07	Il5ra
ENSMUSG00000034177	299.0720847	-1.143280408	0.193029704	3.02E-10	6.09E-09	Rnf43
ENSMUSG00000058099	1500.363441	-1.145512825	0.103729136	2.31E-29	2.09E-27	Nfam1
ENSMUSG00000029469	44.73314538	-1.149434907	0.360367523	0.000101354	0.000830456	Ift81
ENSMUSG00000032258	286.748508	-1.149896526	0.151706488	2.91E-15	9.87E-14	Lca5
ENSMUSG00000009739	984.4112491	-1.151744887	0.110476455	1.44E-26	1.14E-24	Pou6f1
ENSMUSG00000085705	67.44987487	-1.155054411	0.290818329	5.93E-06	6.35E-05	Gm16046
ENSMUSG00000003420	796.9548227	-1.156375683	0.103900619	9.83E-30	9.15E-28	Fcgrt
ENSMUSG00000030447	2014.769003	-1.165507603	0.082236769	1.48E-46	2.79E-44	Cyfip1
ENSMUSG00000054404	1490.146999	-1.170244355	0.108645321	3.16E-28	2.68E-26	Slfn5
ENSMUSG00000044551	123.4328933	-1.171678777	0.193957892	1.34E-10	2.83E-09	9930012K11Rik
ENSMUSG00000072825	344.1824296	-1.172676449	0.147626161	1.78E-16	6.62E-15	Cep170b
ENSMUSG00000033949	445.7629829	-1.174469416	0.122507104	7.99E-23	4.98E-21	Trim36
ENSMUSG00000032193	1235.751626	-1.176710659	0.399391745	0.000202783	0.001544831	Ldlr
ENSMUSG00000035158	58.1888844	-1.177618222	0.315523097	1.47E-05	0.00014547	Mitf
ENSMUSG00000070568	33.35360732	-1.178572141	0.456514744	0.000623732	0.004173247	1700039E15Rik
ENSMUSG00000037979	20.17723875	-1.181922632	0.600104478	0.002709172	0.014766563	Ccdc92
ENSMUSG00000018821	33.27389472	-1.183311914	0.448256853	0.000468304	0.003254433	Avpi1
ENSMUSG00000036304	163.2819745	-1.186505348	0.209671785	1.42E-09	2.66E-08	Zdhhc23
ENSMUSG00000021338	2905.164392	-1.187875721	0.196827584	1.54E-10	3.22E-09	Lrrc16a
ENSMUSG00000068245	115.2294466	-1.189656701	0.238327521	4.89E-08	7.42E-07	Phf11d
ENSMUSG00000024749	35.14323088	-1.194242537	0.483321949	0.00085415	0.005456369	Tmc1
ENSMUSG00000003355	61.51858964	-1.197523816	0.373065871	9.10E-05	0.000754599	Fkbp11
ENSMUSG00000054612	61.38585054	-1.200210327	0.296522946	4.10E-06	4.56E-05	Mgmt
ENSMUSG00000035919	1217.6798	-1.201191198	0.126430082	1.90E-22	1.14E-20	Bbs9
ENSMUSG00000056476	156.1786813	-1.204524155	0.228372189	1.10E-08	1.84E-07	Med12l
ENSMUSG00000018340	5853.180888	-1.209452749	0.08659876	2.33E-45	4.23E-43	Anxa6
ENSMUSG00000021298	1736.471904	-1.210593298	0.079375392	1.65E-53	3.92E-51	Gpr132
ENSMUSG00000089706	47.85730398	-1.211477137	0.390376144	0.000133836	0.001060013	B230216N24Rik
ENSMUSG00000023132	11.95679874	-1.211496972	0.748662413	0.00440746	0.022496036	Gzma
ENSMUSG00000000127	52.87729854	-1.216225237	0.326238415	1.41E-05	0.000139152	Fer
ENSMUSG00000024186	37.80369494	-1.218506062	0.486782703	0.000787055	0.005091299	Rgs11
ENSMUSG00000030427	370.3697623	-1.222135729	0.135168922	1.46E-20	7.45E-19	Lilra6
ENSMUSG00000095115	89.79702124	-1.225921312	0.291414176	2.04E-06	2.41E-05	Itpripl2
ENSMUSG00000043740	434.0195296	-1.235039882	0.124729869	3.76E-24	2.54E-22	B430306N03Rik
ENSMUSG00000031504	76.45816283	-1.24244651	0.347964829	2.22E-05	0.00021073	Rab20
ENSMUSG00000008090	40.68588427	-1.249994871	0.344584152	2.10E-05	0.000200268	Fgfrl1
ENSMUSG00000031431	4064.859425	-1.250267558	0.126426435	3.95E-24	2.65E-22	Tsc22d3
ENSMUSG00000048824	30.98672305	-1.251130843	0.430568759	0.000219377	0.001655844	Gm568
ENSMUSG00000020325	31.54077693	-1.251334337	0.453731469	0.000375267	0.002675879	Fstl3
ENSMUSG00000069792	83.95015397	-1.253596925	0.285844624	8.79E-07	1.11E-05	Wfdc17
ENSMUSG00000053063	541.0743416	-1.254230187	0.113358024	1.73E-29	1.58E-27	Clec12a
ENSMUSG00000030410	85.01668278	-1.2572233	0.294380464	1.40E-06	1.70E-05	Dmwd
ENSMUSG00000022148	108.9200379	-1.258413432	0.312544724	4.35E-06	4.81E-05	Fyb
ENSMUSG00000022607	500.2636214	-1.262414386	0.147053306	7.86E-19	3.61E-17	Ptk2
ENSMUSG00000026547	3280.859978	-1.263568152	0.103468577	2.36E-35	2.84E-33	Tagln2
ENSMUSG00000039457	807.9919968	-1.265194254	0.18544736	8.12E-13	2.24E-11	Ppl
ENSMUSG00000044156	398.3104949	-1.266610936	0.35373546	2.28E-05	0.000215944	Hepacam2
ENSMUSG00000078144	54.84254871	-1.266815526	0.408565491	0.000128367	0.00102412	Capns2
ENSMUSG00000028042	1559.597931	-1.270273353	0.112246466	1.19E-30	1.19E-28	Zbtb7b
ENSMUSG00000047798	513.2724034	-1.271259401	0.202588336	3.01E-11	6.92E-10	Cd300lf
ENSMUSG00000034591	964.3032787	-1.272568788	0.103813504	1.24E-35	1.51E-33	Slc41a2
ENSMUSG00000024008	45.69601934	-1.274897315	0.312973226	3.20E-06	3.64E-05	Cpne5
ENSMUSG00000046841	1213.492531	-1.275751397	0.236947387	5.39E-09	9.41E-08	Ckap4
ENSMUSG00000003518	598.7157367	-1.28086792	0.161816048	2.04E-16	7.55E-15	Dusp3
ENSMUSG00000028047	107.8561725	-1.281340069	0.258603772	5.66E-08	8.48E-07	Thbs3
ENSMUSG00000002699	24.40474223	-1.282545132	0.512478719	0.000700418	0.004605441	Lcp2
ENSMUSG00000030792	81.59163701	-1.283829937	0.378673826	5.49E-05	0.000478769	Dkkl1
ENSMUSG00000047547	265.5210652	-1.284079483	0.156070335	1.74E-17	7.11E-16	Cltb
ENSMUSG00000086718	13.83107108	-1.290883623	1.010496489	0.006846098	0.032408162	Gm16069
ENSMUSG00000029570	1271.505025	-1.290920744	0.11564809	8.78E-30	8.26E-28	Lfng
ENSMUSG00000003283	3482.679497	-1.292551088	0.10734445	1.95E-34	2.29E-32	Hck
ENSMUSG00000002771	9.837762158	-1.307983074	0.976969957	0.005659246	0.027677752	Grin2d
ENSMUSG00000034209	16.28058121	-1.310586411	0.652522625	0.002183255	0.012267423	Rasl10a
ENSMUSG00000038729	81.80530085	-1.314442632	0.262511355	3.94E-08	6.05E-07	Akap2
ENSMUSG00000046410	169.0699901	-1.321077624	0.198113109	2.21E-12	5.70E-11	Kcnk6
ENSMUSG00000029581	8.462683268	-1.333544548	1.591306694	0.011047372	0.047932424	Fscn1
ENSMUSG00000016194	422.2885518	-1.334054675	0.126336081	3.84E-27	3.13E-25	Hsd11b1
ENSMUSG00000043773	462.6178712	-1.335608137	0.404868399	5.83E-05	0.000504837	1700048O20Rik
ENSMUSG00000002033	7.985060102	-1.335894348	1.483203119	0.008436848	0.038513694	Cd3g
ENSMUSG00000037820	93.54222205	-1.335998113	0.333965099	5.30E-06	5.73E-05	Tgm2
ENSMUSG00000097636	4988.54186	-1.342606797	0.098958142	4.80E-43	7.94E-41	5830416P10Rik
ENSMUSG00000098771	9.142578539	-1.342648239	0.89218886	0.00452363	0.022997218	Mir6538
ENSMUSG00000026335	189.7668522	-1.343252937	0.198124157	9.77E-13	2.67E-11	Pam
ENSMUSG00000037995	240.5914904	-1.346042132	0.15911724	2.29E-18	1.02E-16	Igsf9
ENSMUSG00000034926	427.2297612	-1.349849401	0.159764344	2.25E-18	9.97E-17	Dhcr24
ENSMUSG00000053044	23.10188065	-1.35966936	0.959332472	0.006140765	0.029687011	Cd8b1
ENSMUSG00000039959	2097.484677	-1.360597575	0.212976787	1.25E-11	3.00E-10	Hip1
ENSMUSG00000034792	344.5616463	-1.363852711	0.14958947	6.94E-21	3.63E-19	Gna15
ENSMUSG00000102615	114.4889668	-1.372442826	0.241615146	1.03E-09	1.96E-08	RP23-81K14.2
ENSMUSG00000026622	50.69239815	-1.376437197	0.376386434	1.69E-05	0.00016457	Nek2
ENSMUSG00000020227	1489.58252	-1.378647496	0.094731835	5.18E-49	1.10E-46	Irak3
ENSMUSG00000020150	33.03097049	-1.381951495	0.432389458	8.52E-05	0.000711619	Gamt
ENSMUSG00000044350	569.5526026	-1.384870213	0.143224421	3.09E-23	1.97E-21	Lacc1
ENSMUSG00000019312	16.87904163	-1.394020079	0.686808691	0.001974039	0.0112501	Grb7
ENSMUSG00000026950	134.166176	-1.412102125	0.314454301	4.78E-07	6.26E-06	Neb
ENSMUSG00000059479	1860.418696	-1.412137963	0.089363757	2.34E-57	7.08E-55	B3gnt8
ENSMUSG00000071714	36.15967327	-1.416687406	0.862300189	0.005613423	0.027478261	Csf2rb2
ENSMUSG00000034168	1515.569664	-1.419893081	0.110999089	1.89E-38	2.51E-36	Irf2bpl
ENSMUSG00000026546	8.431960408	-1.423026558	1.075214498	0.00537917	0.02651382	Cfap45
ENSMUSG00000000686	30.42054796	-1.424367966	0.451035565	9.52E-05	0.000785389	Abhd15
ENSMUSG00000032845	694.4749746	-1.425583953	0.154182279	2.05E-21	1.12E-19	Alpk2
ENSMUSG00000024014	1678.836051	-1.42669785	0.107969522	5.23E-41	7.58E-39	Pim1
ENSMUSG00000074342	3012.53679	-1.434590393	0.191980913	7.68E-15	2.51E-13	I830077J02Rik
ENSMUSG00000039652	13.16209672	-1.439709452	0.672466391	0.001521986	0.008967128	Cpeb3
ENSMUSG00000025584	710.5522406	-1.441345346	0.141121581	1.23E-25	9.04E-24	Pde8a
ENSMUSG00000031028	169.6555809	-1.445059189	0.362277785	5.37E-06	5.81E-05	Tub
ENSMUSG00000026749	76.72812457	-1.448717398	0.295704231	6.58E-08	9.81E-07	Nek6
ENSMUSG00000055675	2684.883754	-1.454317546	0.204624969	8.66E-14	2.58E-12	Kbtbd11
ENSMUSG00000046687	6.310535976	-1.455108955	1.909466636	0.009645306	0.042847972	Gm5424
ENSMUSG00000037638	80.92789462	-1.455904009	0.272653231	6.05E-09	1.05E-07	Zbtb42
ENSMUSG00000028460	102.1470862	-1.459621802	0.226385895	8.57E-12	2.08E-10	Sit1
ENSMUSG00000048807	33.18895482	-1.459689117	0.434525782	5.07E-05	0.000446228	Slc35e4
ENSMUSG00000078763	31.3336182	-1.468657419	0.597359711	0.000682626	0.004512001	Slfn1
ENSMUSG00000078202	90.14688798	-1.469886266	0.247820827	2.43E-10	4.98E-09	Nrarp
ENSMUSG00000027360	17.32374546	-1.470208722	0.656719164	0.001250234	0.007553514	Hdc
ENSMUSG00000001281	4965.22706	-1.472912662	0.093740499	8.44E-57	2.42E-54	Itgb7
ENSMUSG00000044092	78.81271784	-1.473136054	0.289593044	2.68E-08	4.22E-07	C130050O18Rik
ENSMUSG00000006360	3196.372576	-1.473763039	0.09599205	2.34E-54	5.81E-52	Crip1
ENSMUSG00000022416	5179.764061	-1.474106247	0.384133609	6.85E-06	7.26E-05	Cacna1i
ENSMUSG00000091679	113.6495293	-1.475428201	0.289166424	2.07E-08	3.32E-07	Vmn2r96
ENSMUSG00000097779	163.2746781	-1.4829891	0.176346168	2.99E-18	1.31E-16	4833407H14Rik
ENSMUSG00000032028	1333.315657	-1.490843683	0.110703071	1.66E-42	2.67E-40	Nxpe2
ENSMUSG00000028041	149.1092718	-1.491396819	0.197736824	3.34E-15	1.12E-13	Adam15
ENSMUSG00000017897	19.60017056	-1.495007153	0.600648195	0.000675381	0.004474949	Eya2
ENSMUSG00000044534	1332.274546	-1.498212489	0.162125461	2.18E-21	1.18E-19	Ackr2
ENSMUSG00000021200	2010.888159	-1.504539547	0.230960512	7.32E-12	1.80E-10	Asb2
ENSMUSG00000086712	37.27730623	-1.513480556	0.420295805	2.12E-05	0.000201327	AI427809
ENSMUSG00000054843	1301.497745	-1.514083391	0.12059946	2.04E-37	2.63E-35	Atrnl1
ENSMUSG00000062859	36.87220002	-1.516494476	0.442537342	4.01E-05	0.000362896	Tcp11
ENSMUSG00000056529	212.1823334	-1.517145915	0.61046254	0.001011583	0.0063087	Ptafr
ENSMUSG00000026814	29.89189534	-1.529012373	0.487808961	0.000107204	0.000871131	Eng
ENSMUSG00000023966	7.253547499	-1.532281245	0.972873712	0.003570461	0.018785926	Rsph9
ENSMUSG00000025092	372.8521423	-1.535202512	0.191976808	7.77E-17	3.00E-15	Hspa12a
ENSMUSG00000068036	290.8809518	-1.536235201	0.257729783	1.88E-10	3.92E-09	Mllt4
ENSMUSG00000052544	269.3921747	-1.546115232	0.194359846	1.20E-16	4.57E-15	St6galnac3
ENSMUSG00000038233	49.53309749	-1.546950621	0.460349224	4.15E-05	0.000373545	Fam198a
ENSMUSG00000103089	176.7409074	-1.548403933	0.197291049	3.01E-16	1.11E-14	RP23-59N15.2
ENSMUSG00000024206	181.7174111	-1.556325141	0.208489463	5.94E-15	1.96E-13	Rfx2
ENSMUSG00000030149	6.450215789	-1.572664151	1.510894343	0.007948975	0.036687078	Klrk1
ENSMUSG00000074783	41.23768774	-1.574104057	0.424437747	1.34E-05	0.000133402	AU019990
ENSMUSG00000031391	276.2676136	-1.583930013	0.175208345	1.02E-20	5.31E-19	L1cam
ENSMUSG00000026153	23.37494444	-1.588927988	0.661092509	0.000867097	0.005523989	Fam135a
ENSMUSG00000056023	53.58931525	-1.591183448	0.417103238	8.51E-06	8.84E-05	Gm9989
ENSMUSG00000027993	24.99906441	-1.596826264	0.602023331	0.000443446	0.003106588	Trim2
ENSMUSG00000035509	38.17099018	-1.597868705	0.417907524	8.09E-06	8.45E-05	Fbxl21
ENSMUSG00000030214	1701.18753	-1.598709726	0.095152205	2.71E-64	1.06E-61	Plbd1
ENSMUSG00000024013	8900.245497	-1.607109418	0.075898288	5.73E-101	5.22E-98	Fgd2
ENSMUSG00000023243	1423.994222	-1.610436378	0.096074424	4.64E-64	1.77E-61	Kcnk5
ENSMUSG00000052769	39.48675781	-1.618007258	0.480056352	3.95E-05	0.000357935	Gm9889
ENSMUSG00000030786	699.1200669	-1.626325076	0.145115093	2.74E-30	2.65E-28	Itgam
ENSMUSG00000087089	10.5344076	-1.64628141	0.800920417	0.001542037	0.009075464	Gm12160
ENSMUSG00000037325	73.36464649	-1.652913969	0.282903509	3.39E-10	6.79E-09	Bbs7
ENSMUSG00000092072	54.86982122	-1.66009276	0.337743982	5.51E-08	8.29E-07	Gm4540
ENSMUSG00000100783	24.79018596	-1.669318562	0.483186434	3.22E-05	0.000296211	2310047D07Rik
ENSMUSG00000020101	831.687464	-1.675334731	0.104396175	3.63E-59	1.21E-56	4632428N05Rik
ENSMUSG00000010136	31.11262084	-1.692294907	0.469504524	1.98E-05	0.000189261	Pifo
ENSMUSG00000034881	231.5584882	-1.69963166	0.199524664	9.57E-19	4.38E-17	Tbxa2r
ENSMUSG00000022610	45.45543145	-1.69978997	0.347100891	6.08E-08	9.08E-07	Mapk12
ENSMUSG00000035133	961.2725228	-1.711123979	0.136314382	2.61E-37	3.32E-35	Arhgap5
ENSMUSG00000028063	414.5339547	-1.715759439	0.212743025	6.48E-17	2.52E-15	Lmna
ENSMUSG00000104292	17.6268091	-1.741260535	0.593210001	0.000157886	0.001230853	RP24-111C16.1
ENSMUSG00000028456	45.32729073	-1.743294077	0.416418556	1.64E-06	1.97E-05	Unc13b
ENSMUSG00000090174	67.84474045	-1.747274857	0.276959653	1.98E-11	4.64E-10	Gm10612
ENSMUSG00000068551	135.6685391	-1.747947674	0.206671993	1.73E-18	7.74E-17	Zfp467
ENSMUSG00000003484	4326.487996	-1.764255894	0.080912621	1.80E-106	1.97E-103	Cyp4f18
ENSMUSG00000089898	15.39304392	-1.764325387	0.705581664	0.000653306	0.004351566	Gm14199
ENSMUSG00000068566	2161.568974	-1.76614872	0.116340829	3.08E-53	7.11E-51	Myadm
ENSMUSG00000031906	193.1403175	-1.774623834	0.194554369	5.46E-21	2.89E-19	Smpd3
ENSMUSG00000062380	37.29287116	-1.774672629	0.965364347	0.004162502	0.021405846	Tubb3
ENSMUSG00000016382	13.35417523	-1.77869145	0.824271561	0.001488419	0.00879784	Pls3
ENSMUSG00000026458	161.6746487	-1.786567828	0.192756692	1.27E-21	7.12E-20	Ppfia4
ENSMUSG00000040447	543.6807831	-1.80067649	0.112543579	7.95E-59	2.60E-56	Spns2
ENSMUSG00000020990	188.6877242	-1.802772195	0.167757291	4.76E-28	4.00E-26	Cdkl1
ENSMUSG00000019838	325.2412715	-1.806642752	0.152948347	2.71E-33	3.14E-31	Slc16a10
ENSMUSG00000033192	756.9512209	-1.80673793	0.105261599	3.54E-67	1.57E-64	Lpcat2
ENSMUSG00000021728	378.4410916	-1.811160986	0.235204651	1.10E-15	3.86E-14	Emb
ENSMUSG00000042106	177.6818507	-1.817304618	0.229908732	1.97E-16	7.32E-15	Fam212a
ENSMUSG00000056501	30.48927687	-1.823301513	0.462719734	5.16E-06	5.60E-05	Cebpb
ENSMUSG00000068349	43.47877159	-1.829544388	0.678646781	0.000506708	0.003478503	Gml
ENSMUSG00000032093	6.493992114	-1.829802055	1.224303407	0.004572684	0.023209168	Cd3e
ENSMUSG00000026180	4.251986285	-1.832106424	1.821689076	0.007377978	0.034477576	Cxcr2
ENSMUSG00000017713	231.3168853	-1.83595724	0.196763412	6.77E-22	3.87E-20	Tha1
ENSMUSG00000063430	49.29199518	-1.839329554	0.314568623	3.14E-10	6.31E-09	Wscd2
ENSMUSG00000023367	46.37492393	-1.850268072	0.410767008	4.04E-07	5.37E-06	Tmem176a
ENSMUSG00000006344	95.12841186	-1.858473987	0.249959656	6.79E-15	2.23E-13	Ggt5
ENSMUSG00000035493	33.76025713	-1.878481435	0.370941326	2.65E-08	4.18E-07	Tgfbi
ENSMUSG00000020644	183.5320072	-1.890813977	0.264420679	6.10E-14	1.83E-12	Id2
ENSMUSG00000026604	2776.285398	-1.891019128	0.227506546	6.01E-18	2.56E-16	Ptpn14
ENSMUSG00000048027	196.6843706	-1.900597806	0.215465112	8.17E-20	3.98E-18	Rgmb
ENSMUSG00000031586	97.99515693	-1.903208675	0.238898133	9.66E-17	3.70E-15	Rbpms
ENSMUSG00000053977	11.2955502	-1.906126399	0.853089774	0.00098497	0.006174061	Cd8a
ENSMUSG00000045381	33.46477804	-1.907548673	0.406314242	1.62E-07	2.29E-06	Olfr433
ENSMUSG00000094840	47.14881333	-1.934394163	0.378871415	2.05E-08	3.29E-07	A630081J09Rik
ENSMUSG00000068686	19.31445199	-1.940187142	0.797560925	0.000891064	0.005661264	Cd59b
ENSMUSG00000028217	1200.426596	-1.940347559	0.125991438	1.92E-54	4.90E-52	Cdh17
ENSMUSG00000023274	15.42787162	-1.940805468	0.724397988	0.000362877	0.002603401	Cd4
ENSMUSG00000028967	108.542471	-1.9423179	0.227926301	1.22E-18	5.52E-17	Errfi1
ENSMUSG00000037902	1109.020056	-1.949802636	0.126956301	2.02E-54	5.09E-52	Sirpa
ENSMUSG00000068227	24.8744632	-1.951510003	0.718594244	0.0003131	0.002277203	Il2rb
ENSMUSG00000050064	34.21701801	-1.954796906	0.401142298	6.81E-08	1.02E-06	Zfp697
ENSMUSG00000042766	99.86434971	-1.956948462	0.252337486	5.31E-16	1.90E-14	Trim46
ENSMUSG00000028859	21.5174219	-1.965953146	0.68770959	0.000181657	0.001396886	Csf3r
ENSMUSG00000087028	4.129062815	-1.967829375	2.038804679	0.008850934	0.040024695	Gm13387
ENSMUSG00000030589	551.9935011	-1.978333666	0.144063087	5.52E-44	9.51E-42	Rasgrp4
ENSMUSG00000046480	13.32625559	-1.990825613	0.618416826	6.28E-05	0.000539106	Scn4b
ENSMUSG00000039497	350.0938647	-1.992237019	0.199836701	1.65E-24	1.14E-22	Dse
ENSMUSG00000033209	841.357103	-1.995294859	0.127842983	7.06E-56	1.84E-53	Ttc28
ENSMUSG00000028517	433.8242456	-1.997971673	0.140556399	4.45E-47	8.48E-45	Ppap2b
ENSMUSG00000024892	111.5193519	-2.001018815	0.2493208	6.71E-17	2.60E-15	Pcx
ENSMUSG00000086549	16.13877018	-2.008914197	0.703618392	0.000218613	0.001651596	Gm13648
ENSMUSG00000069833	36852.44319	-2.009635271	0.182780583	2.45E-29	2.20E-27	Ahnak
ENSMUSG00000031523	6.928490189	-2.01310082	2.174331095	0.008264449	0.037832146	Dlc1
ENSMUSG00000029053	410.5762402	-2.01729216	0.152762553	4.92E-41	7.20E-39	Prkcz
ENSMUSG00000051747	31.91451469	-2.017386752	1.056764527	0.003921174	0.020369461	Ttn
ENSMUSG00000017400	290.2577179	-2.026183994	0.213409687	1.35E-22	8.28E-21	Stac2
ENSMUSG00000032011	11.05129068	-2.028894667	1.083159183	0.002200075	0.012336539	Thy1
ENSMUSG00000021069	216.0934439	-2.029333991	0.19572769	2.15E-26	1.67E-24	Pygl
ENSMUSG00000086481	83.78802335	-2.045621566	0.323117018	1.90E-11	4.45E-10	Gm11707
ENSMUSG00000026679	37.35589066	-2.059110099	0.461571414	5.21E-07	6.80E-06	Enkur
ENSMUSG00000032561	55.97658582	-2.060327646	0.305942909	1.17E-12	3.17E-11	Acpp
ENSMUSG00000076498	16.36035748	-2.070498259	0.677865776	0.00011601	0.000936026	Trbc2
ENSMUSG00000087481	30.88350071	-2.083576644	0.542692161	6.55E-06	6.97E-05	Gm15608
ENSMUSG00000021306	771.7470531	-2.114668026	0.142119987	2.33E-51	5.30E-49	Gpr137b
ENSMUSG00000027175	62.93060207	-2.124277295	0.395955618	4.73E-09	8.33E-08	Tcp11l1
ENSMUSG00000053113	377.6279255	-2.129199299	0.195025849	7.23E-29	6.37E-27	Socs3
ENSMUSG00000074063	38.73415162	-2.13731763	0.554343905	7.28E-06	7.69E-05	Osgin1
ENSMUSG00000028838	169.20517	-2.138312847	0.207204949	3.45E-26	2.66E-24	Extl1
ENSMUSG00000087340	411.9392833	-2.148191468	0.339244383	2.26E-11	5.25E-10	Gm15228
ENSMUSG00000057058	103.5690815	-2.168645282	0.392572415	2.72E-09	4.93E-08	Skap1
ENSMUSG00000056821	46.46846064	-2.169344628	0.473585701	2.54E-07	3.48E-06	1700028I16Rik
ENSMUSG00000047842	967.8743134	-2.173340039	0.303010782	4.24E-14	1.29E-12	Diras2
ENSMUSG00000026193	134.2294278	-2.173882006	1.102356748	0.001738492	0.010065309	Fn1
ENSMUSG00000058624	18.34312158	-2.177822035	0.758628217	0.000219827	0.001658473	Gda
ENSMUSG00000039616	54.25382456	-2.178164643	0.856245958	0.0011073	0.006820783	Mocos
ENSMUSG00000037129	110.1258144	-2.192501304	0.235544685	1.06E-21	5.96E-20	Tmprss13
ENSMUSG00000079293	5.27201016	-2.21167954	1.308359662	0.003117491	0.016692181	Clec7a
ENSMUSG00000052631	60.43922702	-2.2210547	0.384375989	5.36E-10	1.06E-08	Sh2d6
ENSMUSG00000047712	4.814517527	-2.225585611	1.430492634	0.003793051	0.019798082	Ust
ENSMUSG00000076441	602.0364307	-2.230989338	0.140166591	3.81E-58	1.20E-55	Ass1
ENSMUSG00000029810	92.17525397	-2.270679984	0.25204993	1.54E-20	7.85E-19	Tmem176b
ENSMUSG00000031626	588.3595514	-2.297301481	0.194168904	1.74E-33	2.04E-31	Sorbs2
ENSMUSG00000016526	77.09688102	-2.337246214	0.280409171	5.36E-18	2.30E-16	Dyrk3
ENSMUSG00000021279	939.3716213	-2.401290302	0.153778258	6.62E-56	1.75E-53	Cdc42bpb
ENSMUSG00000028613	43.34766688	-2.41851615	0.437303522	2.51E-09	4.59E-08	Lrp8
ENSMUSG00000030409	42.03391697	-2.433446216	0.374203695	3.98E-12	9.99E-11	Dmpk
ENSMUSG00000085434	10.10297159	-2.435773011	0.854371199	0.00022451	0.00169069	Gm11725
ENSMUSG00000003178	685.7211445	-2.439918484	0.155549216	1.60E-56	4.45E-54	Mical3
ENSMUSG00000060063	96.21928177	-2.446992076	0.290196433	2.56E-18	1.13E-16	Alox5ap
ENSMUSG00000042249	2889.772917	-2.45192008	0.21786872	1.05E-30	1.06E-28	Adrbk2
ENSMUSG00000042817	690.3186324	-2.462513078	0.177082155	7.18E-45	1.28E-42	Flt3
ENSMUSG00000009292	1287.115088	-2.476433448	0.194658313	3.11E-38	4.08E-36	Trpm2
ENSMUSG00000023826	28.51719588	-2.477777058	0.580605459	1.15E-06	1.42E-05	Park2
ENSMUSG00000035954	21.81975023	-2.491259517	0.540292006	2.36E-07	3.25E-06	Dock4
ENSMUSG00000001020	118.0339264	-2.558861701	0.791892636	0.000178105	0.001372142	S100a4
ENSMUSG00000001025	1544.289532	-2.595635124	0.193088439	2.59E-42	4.12E-40	S100a6
ENSMUSG00000056054	13.38891458	-2.657254414	0.93528173	0.000167019	0.001292205	S100a8
ENSMUSG00000102286	67.90938488	-2.676867286	0.389912335	3.20E-13	9.01E-12	RP23-118H3.3
ENSMUSG00000083993	5.480116016	-2.730665153	1.455798277	0.003601263	0.018923672	Gm14398
ENSMUSG00000038807	982.5976104	-2.738574158	0.257069223	1.24E-27	1.02E-25	Rap1gap2
ENSMUSG00000021362	22.66392828	-2.749609644	0.888250379	0.000200938	0.001531484	Gcm2
ENSMUSG00000029822	10.39819565	-2.777009854	1.105373365	0.000889886	0.005655973	Osbpl3
ENSMUSG00000040229	480.6287027	-2.797751781	0.199543383	8.54E-46	1.57E-43	Gpr34
ENSMUSG00000046207	22.80908413	-2.838635379	0.545128894	1.41E-08	2.32E-07	Pik3r6
ENSMUSG00000043832	30.03192163	-2.853667573	0.687375855	2.82E-06	3.23E-05	Clec4a3
ENSMUSG00000030125	51.79602353	-2.863736089	0.448894922	1.13E-11	2.74E-10	Lrrc23
ENSMUSG00000017754	686.9396252	-2.892879947	0.141337337	3.39E-94	2.52E-91	Pltp
ENSMUSG00000050022	485.0216119	-2.919411143	0.1478973	1.36E-87	9.72E-85	Amz1
ENSMUSG00000054966	30.95960742	-2.937599832	0.639767206	4.62E-07	6.07E-06	Lmntd1
ENSMUSG00000056071	21.17161939	-2.944987694	0.705619553	1.24E-06	1.52E-05	S100a9
ENSMUSG00000049988	353.093047	-2.963641849	0.189195576	1.96E-56	5.35E-54	Lrrc25
ENSMUSG00000103349	4.981783935	-2.965158751	1.540787256	0.002909769	0.015713519	RP23-145F12.1
ENSMUSG00000064023	16.50865924	-2.974237725	1.490815728	0.002194232	0.012307987	Klk8
ENSMUSG00000026170	721.7183417	-2.980783956	0.1338204	3.81E-111	4.80E-108	Cyp27a1
ENSMUSG00000021573	725.0226206	-2.998900199	0.584653043	2.26E-08	3.60E-07	Tppp
ENSMUSG00000022206	8.498098072	-3.066570564	0.956160656	6.10E-05	0.000525139	Npr3
ENSMUSG00000031709	1249.925836	-3.109638049	0.341857993	5.91E-21	3.10E-19	Tbc1d9
ENSMUSG00000081683	9.577806717	-3.129570229	1.205093017	0.001153607	0.007063524	Fzd10
ENSMUSG00000027579	145.8811858	-3.147188053	0.252608031	1.00E-36	1.25E-34	Srms
ENSMUSG00000070867	103.593409	-3.178306509	0.488712871	7.68E-12	1.88E-10	Trabd2b
ENSMUSG00000017144	212.1188477	-3.180276908	0.233767404	5.14E-43	8.42E-41	Rnd3
ENSMUSG00000076490	10.88732883	-3.190429569	0.975096406	6.91E-05	0.000586128	Trbc1
ENSMUSG00000097076	28.00461994	-3.20100421	0.50878302	2.28E-11	5.28E-10	C330046G13Rik
ENSMUSG00000054385	448.1198934	-3.243500838	0.341398466	4.54E-22	2.62E-20	Ceacam2
ENSMUSG00000032679	56.93476225	-3.249824918	0.875214307	4.67E-05	0.000416095	Cd59a
ENSMUSG00000045672	166.8578896	-3.273642041	0.206909741	1.09E-57	3.35E-55	Col27a1
ENSMUSG00000055541	596.515946	-3.284559758	0.229836986	3.68E-47	7.09E-45	Lair1
ENSMUSG00000054263	1264.895241	-3.31156406	0.116637869	1.04E-178	4.25E-175	Lifr
ENSMUSG00000078122	234.158465	-3.316352098	0.190105309	3.03E-69	1.46E-66	F630028O10Rik
ENSMUSG00000038751	22.47467151	-3.351884545	0.5751055	4.69E-10	9.30E-09	Ptk6
ENSMUSG00000097281	16.77840608	-3.38886622	0.693990106	7.72E-08	1.14E-06	Gm26685
ENSMUSG00000042265	304.4484675	-3.402991011	0.313049667	3.42E-28	2.89E-26	Trem1
ENSMUSG00000102183	4.560356725	-3.44470769	1.642148372	0.001553032	0.009136893	RP23-353G11.4
ENSMUSG00000027954	9.761564843	-3.456571975	1.034907434	0.00010024	0.000822975	Efna1
ENSMUSG00000034040	52.24777823	-4.066214678	0.547937008	2.06E-14	6.44E-13	Wbscr17
ENSMUSG00000028701	873.4439507	-4.420779966	0.212742189	7.59E-97	6.22E-94	Lurap1
ENSMUSG00000000142	4.906313123	-5.662869277	2.727091529	0.000122319	0.000980647	Axin2
